# Supplementary material for: 2-(4-Chloro­anilino)-1-(4-chloro­phen­yl)ethanone
Source: Acta Crystallogr Sect E Struct Rep Online. 2011 Nov 19;67(Pt 12):o3373. doi: 10.1107/S1600536811048276 (PMC3239017; doi:10.1107/S1600536811048276)
Supplement: Supplementary file 2 [file e-67-o3373-Isup2.hkl]

# 
# h,k,l, Fc-squared, Fo-squared, sigma(Fo-squared) and status flag 
# 
data_I
_shelx_title ' cr58m in P-1 (RT)' 
_shelx_refln_list_code          4 
_shelx_F_calc_maximum      107.17 
_exptl_crystal_F_000       288.00 
_reflns_d_resolution_high  0.6723 
 
loop_ 
 _symmetry_equiv_pos_as_xyz 
 'x, y, z' 
 '-x, -y, -z' 
 
_cell_length_a     5.7286 
_cell_length_b     7.4225 
_cell_length_c    15.4274 
_cell_angle_alpha  85.337 
_cell_angle_beta   89.772 
_cell_angle_gamma  82.519 
 
_shelx_F_squared_multiplier     1.000 
 
loop_ 
 _refln_index_h 
 _refln_index_k 
 _refln_index_l 
 _refln_F_squared_calc 
 _refln_F_squared_meas 
 _refln_F_squared_sigma 
 _refln_observed_status 
   1   0   0      964.29      937.16      8.06 o 
   2   0   0     1834.92     1859.80     18.11 o 
   3   0   0       19.99       12.06      0.78 o 
   4   0   0       91.87       85.08      1.71 o 
   5   0   0        6.56        8.25      0.66 o 
   6   0   0        3.30        1.81      0.71 o 
   7   0   0        0.16        0.48      0.26 o 
   8   0   0        2.49        3.17      0.48 o 
  -8   1   0        0.36       -0.01      0.44 o 
  -7   1   0        3.39        3.33      0.46 o 
  -6   1   0        4.42        4.33      0.56 o 
  -5   1   0       10.26        8.22      0.25 o 
  -4   1   0       21.69       21.87      0.44 o 
  -3   1   0      176.99      182.95      1.61 o 
  -2   1   0      637.53      695.20      6.91 o 
  -1   1   0     2146.09     2020.70     61.38 o 
   0   1   0       26.96       17.09      0.44 o 
   1   1   0      656.04      644.25      7.72 o 
   2   1   0     1696.01     1673.55     14.30 o 
   3   1   0      119.83      134.58      2.19 o 
   4   1   0       59.67       59.59      1.37 o 
   5   1   0       34.82       35.02      1.64 o 
   6   1   0        1.63        1.67      0.46 o 
   7   1   0        5.96        8.88      1.20 o 
  -8   2   0        2.70        2.55      0.64 o 
  -7   2   0        0.01       -0.38      0.43 o 
  -6   2   0        2.41        2.72      0.36 o 
  -5   2   0       65.22       64.33      1.11 o 
  -4   2   0       87.61       76.24      1.02 o 
  -3   2   0       39.26       36.71      0.74 o 
  -2   2   0      624.01      667.57      5.94 o 
  -1   2   0      104.90      101.55      0.84 o 
   0   2   0    11486.19    10336.17    176.22 o 
   2   2   0       13.25       14.59      0.39 o 
   3   2   0      431.16      444.43      7.65 o 
   4   2   0       22.61       19.63      0.77 o 
   5   2   0       62.32       60.78      1.83 o 
   6   2   0       20.05       21.14      1.40 o 
   7   2   0        0.02       -0.07      0.67 o 
  -7   3   0        0.31       -0.18      0.25 o 
  -6   3   0       16.59       18.93      0.75 o 
  -5   3   0        0.29        0.01      0.22 o 
  -4   3   0       70.39       65.02      1.18 o 
  -3   3   0       20.60       21.29      0.70 o 
  -2   3   0      117.57      128.64      1.44 o 
  -1   3   0      869.01      888.77      6.82 o 
   0   3   0      135.67      160.30      3.62 o 
   1   3   0        3.13        2.19      0.44 o 
   2   3   0      589.33      580.31      5.89 o 
   3   3   0      157.48      164.21      1.36 o 
   4   3   0       34.02       33.22      0.37 o 
   5   3   0        0.21        0.36      0.31 o 
   7   3   0        0.15       -0.56      0.60 o 
  -7   4   0        4.74        5.40      0.78 o 
  -6   4   0        0.01       -0.03      0.33 o 
  -5   4   0        1.00        0.51      0.31 o 
  -4   4   0       29.31       30.36      1.01 o 
  -3   4   0       95.68       86.84      1.76 o 
  -2   4   0       69.85       61.43      0.71 o 
  -1   4   0      628.48      652.43      4.73 o 
   0   4   0       19.35       14.23      0.27 o 
   1   4   0     6422.56     6546.77     42.03 o 
   2   4   0      290.42      306.34      2.61 o 
   3   4   0       27.06       26.16      0.68 o 
   4   4   0        2.93        3.95      0.29 o 
   5   4   0       14.94       14.11      0.37 o 
   6   4   0        0.38       -0.34      0.34 o 
   7   4   0        1.71        1.51      0.38 o 
   8   4   0        0.35        0.46      0.43 o 
  -7   5   0        1.08        0.05      0.64 o 
  -6   5   0        2.92        2.71      0.54 o 
  -5   5   0        6.41        6.80      0.67 o 
  -4   5   0        3.97        2.83      0.55 o 
  -3   5   0       24.41       23.16      1.62 o 
  -2   5   0       33.02       31.46      0.67 o 
  -1   5   0       67.31       73.24      0.97 o 
   0   5   0      205.73      221.95      1.87 o 
   1   5   0        1.85        1.05      0.15 o 
   2   5   0        2.09        1.96      0.23 o 
   3   5   0      137.49      134.87      1.97 o 
   4   5   0        1.07        0.91      0.26 o 
   5   5   0        9.08        9.19      0.75 o 
   6   5   0        0.63        0.61      0.61 o 
   7   5   0        1.70        1.00      0.48 o 
   8   5   0        0.18       -0.32      0.61 o 
  -6   6   0        0.95        1.01      0.48 o 
  -5   6   0        1.24        1.44      0.47 o 
  -4   6   0       23.21       24.99      1.09 o 
  -3   6   0       13.01       11.69      0.85 o 
  -2   6   0        0.03        0.02      0.20 o 
  -1   6   0       12.83       14.44      0.49 o 
   0   6   0       12.25       12.95      0.40 o 
   1   6   0       92.26       99.43      1.26 o 
   2   6   0      880.69      888.74      8.10 o 
   3   6   0        4.42        5.07      0.51 o 
   4   6   0       11.75       13.24      0.63 o 
   5   6   0        0.81        0.19      0.25 o 
   6   6   0        7.47        7.26      0.49 o 
   7   6   0        0.67        0.72      0.43 o 
  -5   7   0        4.27        3.65      0.68 o 
  -4   7   0        0.05       -0.39      0.39 o 
  -3   7   0       11.43       11.99      0.71 o 
  -2   7   0        0.01        0.18      0.21 o 
  -1   7   0        2.17        1.79      0.29 o 
   0   7   0       50.48       53.38      0.95 o 
   1   7   0        5.74        6.97      0.39 o 
   2   7   0        0.33        0.59      0.26 o 
   3   7   0        5.71        4.40      0.48 o 
   4   7   0        6.35        7.01      0.56 o 
   5   7   0        0.06        0.26      0.29 o 
   6   7   0        0.28        0.36      0.31 o 
   7   7   0        0.16        0.24      0.62 o 
  -4   8   0        0.09        0.73      0.52 o 
  -3   8   0        5.33        6.31      0.92 o 
  -2   8   0       18.46       19.24      0.70 o 
  -1   8   0        3.42        4.27      0.46 o 
   0   8   0       16.00       16.28      0.85 o 
   1   8   0        4.70        4.68      0.40 o 
   2   8   0      128.50      128.38      4.07 o 
   3   8   0       33.48       29.69      1.08 o 
   4   8   0        0.90        0.69      0.35 o 
   5   8   0        0.86        1.29      0.38 o 
   6   8   0        2.15        1.09      0.38 o 
  -3   9   0        0.03       -0.07      0.42 o 
  -2   9   0        3.00        3.83      0.77 o 
  -1   9   0        0.18       -0.09      0.31 o 
   0   9   0        1.31        0.55      0.37 o 
   1   9   0       13.78       15.14      0.62 o 
   2   9   0        0.01        0.56      0.31 o 
   3   9   0        0.64        1.54      0.45 o 
   4   9   0        1.65        1.11      0.42 o 
   5   9   0        0.00        0.17      0.39 o 
  -2  10   0        0.64       -0.44      0.57 o 
  -1  10   0        1.50        1.33      0.40 o 
   0  10   0        0.00        0.23      0.35 o 
   1  10   0        0.03       -0.44      0.53 o 
   2  10   0        0.39        0.06      0.41 o 
   3  10   0       24.78       26.92      1.16 o 
   4  10   0        0.04        0.68      0.47 o 
  -4 -10   1        2.37        1.72      0.52 o 
  -3 -10   1        0.05       -0.01      0.49 o 
  -2 -10   1        4.42        4.46      0.68 o 
  -1 -10   1        4.17        3.98      0.80 o 
   0 -10   1        0.05       -0.33      0.33 o 
   1 -10   1        0.02       -0.08      0.39 o 
   2 -10   1        4.84        5.13      0.90 o 
  -5  -9   1        0.37        0.06      0.37 o 
  -4  -9   1        2.05        0.91      0.41 o 
  -3  -9   1        0.59        0.81      0.41 o 
  -2  -9   1        0.82        0.58      0.32 o 
  -1  -9   1        2.08        2.11      0.70 o 
   0  -9   1       10.07        9.44      0.74 o 
   1  -9   1        0.01       -0.04      0.32 o 
   2  -9   1        1.39        0.89      0.64 o 
   3  -9   1        1.58        1.59      0.51 o 
  -6  -8   1        0.79        0.57      0.35 o 
  -5  -8   1        0.64        0.37      0.34 o 
  -4  -8   1        0.21        0.22      0.34 o 
  -3  -8   1       21.61       20.39      0.89 o 
  -2  -8   1       24.45       30.15      1.66 o 
  -1  -8   1        2.13        2.41      0.42 o 
   0  -8   1       11.88       11.29      0.90 o 
   1  -8   1        0.00       -0.04      0.29 o 
   2  -8   1        1.45        1.68      0.31 o 
   3  -8   1        8.35        8.34      0.79 o 
   4  -8   1        0.69        0.26      0.47 o 
  -7  -7   1        2.56        2.34      0.85 o 
  -6  -7   1        0.01       -0.19      0.29 o 
  -5  -7   1        1.09        1.08      0.34 o 
  -4  -7   1        9.67        9.39      0.64 o 
  -3  -7   1        1.93        1.89      0.38 o 
  -2  -7   1       14.81       17.34      1.07 o 
  -1  -7   1        0.00       -0.14      0.16 o 
   0  -7   1       42.69       46.10      0.89 o 
   1  -7   1        0.84        0.32      0.26 o 
   2  -7   1        1.07        0.59      0.23 o 
   3  -7   1        0.94        0.30      0.45 o 
   4  -7   1        0.87        0.51      0.42 o 
   5  -7   1        7.23        9.07      1.16 o 
  -7  -6   1        1.28        1.62      0.50 o 
  -6  -6   1        0.40        0.23      0.27 o 
  -5  -6   1        5.49        4.94      0.66 o 
  -4  -6   1        0.05       -0.22      0.22 o 
  -3  -6   1       17.13       16.81      0.97 o 
  -2  -6   1       49.06       47.58      0.93 o 
  -1  -6   1      141.17      159.24      1.65 o 
   0  -6   1      243.39      250.32      2.19 o 
   1  -6   1        0.50        0.19      0.16 o 
   2  -6   1       13.96       15.28      0.47 o 
   3  -6   1       46.65       45.85      1.45 o 
   4  -6   1        0.21       -0.43      0.43 o 
   5  -6   1        0.89        1.45      0.47 o 
   6  -6   1        1.87        1.82      0.53 o 
  -7  -5   1        0.24        0.27      0.38 o 
  -6  -5   1       10.29       11.40      1.13 o 
  -5  -5   1        0.00       -0.02      0.20 o 
  -4  -5   1        2.90        2.15      0.29 o 
  -3  -5   1       61.03       58.52      1.33 o 
  -2  -5   1        7.89        7.61      0.56 o 
  -1  -5   1       63.31       60.49      0.70 o 
   0  -5   1        0.20       -0.04      0.16 o 
   1  -5   1      147.16      162.37      1.69 o 
   2  -5   1       38.93       37.73      0.60 o 
   3  -5   1       14.65       16.28      0.79 o 
   4  -5   1       39.76       37.98      1.25 o 
   5  -5   1        5.32        7.83      0.70 o 
   6  -5   1        0.81        0.24      0.41 o 
  -8  -4   1        0.65        0.80      0.38 o 
  -7  -4   1        1.08        0.98      0.34 o 
  -6  -4   1       14.96       15.63      0.70 o 
  -5  -4   1       19.65       21.01      0.56 o 
  -4  -4   1        2.71        2.54      0.30 o 
  -2  -4   1      691.97      731.91      5.78 o 
  -1  -4   1      145.74      177.25      3.89 o 
   0  -4   1       18.65        9.98      0.59 o 
   1  -4   1      473.24      503.71      4.56 o 
   2  -4   1        1.88        1.85      0.13 o 
   3  -4   1        0.23        0.88      0.23 o 
   4  -4   1       62.22       55.89      1.18 o 
   5  -4   1        7.76        8.26      0.64 o 
   6  -4   1        5.61        5.05      0.54 o 
   7  -4   1        1.46        0.76      0.43 o 
  -6  -3   1       49.70       54.32      2.49 o 
  -5  -3   1        0.18       -0.31      0.31 o 
  -4  -3   1       31.73       29.42      0.39 o 
  -3  -3   1       46.91       51.87      0.57 o 
  -2  -3   1       73.98       76.69      1.00 o 
  -1  -3   1      134.79      124.04      0.95 o 
   0  -3   1        6.75        7.16      0.20 o 
   1  -3   1       76.47       80.70      1.08 o 
   2  -3   1        4.48        9.55      0.36 o 
   3  -3   1       36.59       37.53      0.68 o 
   4  -3   1        0.01       -0.18      0.18 o 
   5  -3   1       43.08       35.01      0.88 o 
   6  -3   1       11.33       13.08      0.59 o 
   7  -3   1        1.07        0.29      0.34 o 
  -6  -2   1       10.02        8.96      1.04 o 
  -5  -2   1        3.83        3.16      0.47 o 
  -4  -2   1       95.20       94.39      1.84 o 
  -3  -2   1       21.66       17.95      0.36 o 
  -2  -2   1        2.32        0.28      0.10 o 
  -1  -2   1     3191.87     3149.14     38.45 o 
   0  -2   1     4040.12     4176.76     28.95 o 
   1  -2   1     2525.63     2526.22     17.55 o 
   2  -2   1        1.12        0.10      0.15 o 
   3  -2   1       35.46       30.41      0.74 o 
   4  -2   1      126.43      115.12      1.51 o 
   5  -2   1        0.39        0.58      0.42 o 
   6  -2   1        0.01       -0.04      0.18 o 
   7  -2   1        0.90        0.30      0.40 o 
   8  -2   1        2.92        3.05      0.70 o 
  -7  -1   1        0.44       -0.30      0.60 o 
  -6  -1   1        0.10        0.11      0.36 o 
  -5  -1   1      133.54      147.75      3.77 o 
  -4  -1   1       32.69       36.85      1.03 o 
  -3  -1   1      108.27      107.58      2.14 o 
  -2  -1   1      429.80      438.57      4.51 o 
  -1  -1   1        3.12        2.86      0.19 o 
   0  -1   1       18.25       18.63      0.23 o 
   1  -1   1      554.86      580.61      7.22 o 
   2  -1   1      344.14      380.76      3.90 o 
   3  -1   1      205.53      170.60      1.53 o 
   4  -1   1        8.02        8.91      0.25 o 
   5  -1   1       58.69       50.85      0.64 o 
   6  -1   1        0.77       -0.24      0.24 o 
   7  -1   1        0.39        0.11      0.32 o 
   8  -1   1        0.92        0.60      0.50 o 
  -8   0   1        2.03        1.72      0.43 o 
  -7   0   1        1.25        1.10      0.33 o 
  -6   0   1        0.08       -0.05      0.18 o 
  -5   0   1       68.35       69.79      1.66 o 
  -4   0   1      248.46      231.19      5.05 o 
  -3   0   1        4.22        3.15      0.42 o 
  -2   0   1      365.74      385.17      3.60 o 
  -1   0   1     3032.01     3055.66     30.55 o 
   1   0   1     2410.78     2315.38     28.58 o 
   2   0   1     1567.87     1511.72     28.15 o 
   3   0   1      111.71      110.38      1.80 o 
   4   0   1        1.65        0.89      0.29 o 
   5   0   1       93.03       87.99      2.28 o 
   6   0   1       16.78       16.83      0.62 o 
   7   0   1        1.69        1.70      0.34 o 
   8   0   1        0.26       -0.17      0.33 o 
  -8   1   1        0.41        0.21      0.42 o 
  -7   1   1       24.40       28.63      1.14 o 
  -6   1   1       18.77       17.55      0.72 o 
  -5   1   1      109.37      117.74      1.26 o 
  -4   1   1        1.47        2.11      0.16 o 
  -3   1   1        0.05       -0.05      0.07 o 
  -2   1   1        8.44        5.72      0.25 o 
  -1   1   1       53.53       58.34      1.28 o 
   0   1   1        3.79        4.37      0.10 o 
   1   1   1      732.22      703.73      8.47 o 
   2   1   1       16.77       16.91      0.32 o 
   3   1   1       48.30       69.12      1.39 o 
   4   1   1       57.53       58.67      1.94 o 
   5   1   1        4.78        5.40      0.57 o 
   6   1   1       38.73       38.18      2.80 o 
   7   1   1        1.32        0.68      0.71 o 
  -8   2   1        0.65        0.53      0.50 o 
  -7   2   1        3.59        3.34      0.62 o 
  -6   2   1        0.98        1.22      0.25 o 
  -5   2   1        2.60        2.26      0.28 o 
  -4   2   1        6.79        6.49      0.44 o 
  -3   2   1      565.78      543.49      5.18 o 
  -2   2   1      126.47      111.89      1.83 o 
  -1   2   1      486.58      478.83      4.67 o 
   0   2   1     3895.04     4031.83     30.51 o 
   1   2   1     6055.39     5948.42     59.39 o 
   2   2   1       68.90       53.12      0.90 o 
   3   2   1        1.71        0.14      0.17 o 
   4   2   1        0.88        1.07      0.28 o 
   5   2   1       41.95       44.10      1.79 o 
   6   2   1        0.66       -0.09      0.66 o 
   7   2   1        2.00        2.25      0.84 o 
  -7   3   1        0.77        0.42      0.25 o 
  -6   3   1       10.35       12.02      0.65 o 
  -5   3   1       14.23       13.34      1.60 o 
  -4   3   1      180.36      188.51      2.90 o 
  -3   3   1       85.29       83.76      2.25 o 
  -2   3   1       23.25       22.41      0.81 o 
  -1   3   1       95.60       84.17      0.86 o 
   0   3   1       99.81      101.73      0.91 o 
   1   3   1        6.62        8.45      0.27 o 
   2   3   1      436.26      427.62      5.04 o 
   3   3   1      130.54      134.46      1.27 o 
   4   3   1       11.45       11.30      0.25 o 
   5   3   1        3.18        3.45      0.47 o 
   7   3   1        1.83       -0.29      0.62 o 
  -7   4   1        1.46        1.61      0.52 o 
  -6   4   1        0.05       -0.18      0.30 o 
  -5   4   1        2.91        2.93      0.73 o 
  -4   4   1       45.04       43.75      3.37 o 
  -3   4   1      149.32      152.64      3.62 o 
  -2   4   1       18.52       18.13      0.33 o 
  -1   4   1        9.73       10.68      0.40 o 
   0   4   1       61.14       80.56      0.83 o 
   1   4   1        4.01        3.70      0.35 o 
   2   4   1     1503.85     1563.67     12.02 o 
   3   4   1       56.05       50.54      1.54 o 
   4   4   1       42.58       38.88      0.79 o 
   5   4   1        0.32        0.01      0.14 o 
   6   4   1       21.02       20.96      0.76 o 
   7   4   1        2.17        2.80      0.43 o 
   8   4   1        0.05        0.37      0.31 o 
  -7   5   1        0.90        0.84      0.69 o 
  -6   5   1        9.81       10.03      0.80 o 
  -5   5   1        6.11        6.20      0.97 o 
  -4   5   1       10.67        9.45      0.73 o 
  -3   5   1        8.61        9.89      0.72 o 
  -2   5   1       12.30       13.34      0.70 o 
  -1   5   1        1.14        0.52      0.18 o 
   0   5   1        6.74        7.76      0.37 o 
   1   5   1       12.30       15.83      0.41 o 
   2   5   1       49.12       42.81      0.78 o 
   3   5   1       10.88       11.30      1.07 o 
   4   5   1       32.29       36.05      1.00 o 
   5   5   1        2.96        3.90      0.35 o 
   6   5   1        1.30        2.02      0.45 o 
   7   5   1        2.82        3.17      0.57 o 
   8   5   1        0.00        0.44      0.37 o 
  -6   6   1        2.47        2.07      0.54 o 
  -5   6   1        0.08        0.03      0.41 o 
  -4   6   1        0.01       -0.18      0.35 o 
  -3   6   1       14.01       14.53      1.71 o 
  -2   6   1      156.50      164.19      1.89 o 
  -1   6   1       12.88       14.92      0.55 o 
   0   6   1       52.82       54.30      0.79 o 
   1   6   1       92.53       99.16      1.48 o 
   2   6   1      352.56      352.75      4.03 o 
   3   6   1       97.51       94.43      1.66 o 
   4   6   1        0.32       -0.01      0.24 o 
   5   6   1        4.83        3.88      0.52 o 
   6   6   1        4.91        4.25      0.40 o 
   7   6   1        0.92        1.01      0.51 o 
  -5   7   1        2.63        3.16      0.66 o 
  -4   7   1        9.45        9.94      0.90 o 
  -3   7   1       19.30       17.48      1.23 o 
  -2   7   1        3.76        4.16      0.31 o 
  -1   7   1        0.14       -0.05      0.25 o 
   0   7   1        1.18        0.56      0.22 o 
   1   7   1       27.98       28.89      0.61 o 
   2   7   1        0.01        0.40      0.24 o 
   3   7   1       27.63       23.25      0.97 o 
   4   7   1        8.24        7.78      0.58 o 
   5   7   1        0.45        0.45      0.36 o 
   6   7   1        0.05       -0.14      0.27 o 
   7   7   1        0.04       -0.17      0.41 o 
  -4   8   1        0.73        1.56      0.57 o 
  -3   8   1        7.09        5.95      0.55 o 
  -2   8   1        5.41        4.72      0.40 o 
  -1   8   1       19.65       20.45      0.80 o 
   0   8   1        0.34        0.07      0.28 o 
   1   8   1        1.65        1.99      0.29 o 
   2   8   1        0.17       -0.36      0.36 o 
   3   8   1      137.80      129.22      2.65 o 
   4   8   1        2.81        1.53      0.40 o 
   5   8   1        1.24        1.01      0.37 o 
   6   8   1        1.07        1.26      0.39 o 
  -3   9   1        0.18        0.68      0.67 o 
  -2   9   1        1.97        0.84      0.60 o 
  -1   9   1        0.41        0.54      0.35 o 
   0   9   1        0.17        0.20      0.34 o 
   1   9   1        2.59        2.47      0.38 o 
   2   9   1        2.39        2.34      0.41 o 
   3   9   1        0.87        0.80      0.42 o 
   4   9   1        0.93        0.71      0.41 o 
   5   9   1        2.24        1.49      0.48 o 
  -2  10   1        2.22        3.46      0.82 o 
  -1  10   1        8.27        7.59      0.81 o 
   0  10   1        0.96        0.59      0.84 o 
   1  10   1        1.47        2.44      0.72 o 
   2  10   1        0.44        0.08      0.42 o 
   3  10   1       12.06        9.06      0.81 o 
   4  10   1       13.66       12.62      0.91 o 
  -4 -10   2        0.01        0.10      0.43 o 
  -3 -10   2        0.93        0.66      0.49 o 
  -2 -10   2        1.86        1.17      1.15 o 
  -1 -10   2        0.33        0.43      0.58 o 
   0 -10   2        0.43       -0.28      0.34 o 
   1 -10   2        0.17        0.56      0.38 o 
  -5  -9   2        0.06        0.15      0.38 o 
  -4  -9   2        1.29        1.05      0.43 o 
  -3  -9   2        0.14        0.03      0.36 o 
  -2  -9   2        0.15        0.23      0.36 o 
  -1  -9   2        0.34        0.84      0.41 o 
   0  -9   2        8.85        9.29      0.64 o 
   1  -9   2        0.38       -0.14      0.41 o 
   2  -9   2        2.11        2.38      0.51 o 
   3  -9   2        0.21        0.07      0.43 o 
  -6  -8   2        1.27        1.18      0.45 o 
  -5  -8   2        1.33        0.40      0.41 o 
  -4  -8   2        0.06       -0.05      0.35 o 
  -3  -8   2        0.07        0.01      0.32 o 
  -2  -8   2        1.54        1.52      0.39 o 
  -1  -8   2       26.83       28.16      0.83 o 
   0  -8   2        5.87        6.13      0.46 o 
   1  -8   2        0.30        0.22      0.25 o 
   2  -8   2        0.03        0.12      0.28 o 
   3  -8   2       12.64       11.47      1.31 o 
   4  -8   2        0.39        0.51      0.54 o 
  -7  -7   2        2.50        3.27      0.65 o 
  -6  -7   2        0.86        0.85      0.37 o 
  -5  -7   2        0.60        0.10      0.29 o 
  -4  -7   2        1.20        0.97      0.35 o 
  -3  -7   2       11.04        8.72      0.61 o 
  -2  -7   2        0.03       -0.22      0.22 o 
  -1  -7   2        6.16        7.03      0.36 o 
   0  -7   2        0.22        0.11      0.23 o 
   1  -7   2       81.39       83.56      1.27 o 
   2  -7   2        2.43        1.88      0.27 o 
   3  -7   2       23.75       25.00      0.90 o 
   4  -7   2        4.39        5.08      0.71 o 
   5  -7   2       15.62       15.88      1.12 o 
  -7  -6   2        0.14        0.85      0.72 o 
  -6  -6   2        5.90        7.13      0.50 o 
  -5  -6   2        0.00       -0.23      0.23 o 
  -4  -6   2        0.02       -0.22      0.22 o 
  -3  -6   2        2.68        3.31      0.39 o 
  -2  -6   2        8.57        9.11      0.46 o 
  -1  -6   2       36.92       39.42      0.96 o 
   0  -6   2       33.23       35.73      0.56 o 
   1  -6   2       23.52       25.08      0.55 o 
   2  -6   2        1.68        1.85      0.32 o 
   3  -6   2        2.12        1.81      1.11 o 
   4  -6   2       25.41       24.22      1.11 o 
   5  -6   2        0.06       -0.29      0.37 o 
   6  -6   2        4.19        5.81      1.05 o 
  -7  -5   2       34.54       36.07      1.46 o 
  -6  -5   2        2.67        2.27      0.27 o 
  -5  -5   2        3.48        3.46      0.34 o 
  -4  -5   2       13.24       12.57      0.55 o 
  -3  -5   2        7.04        8.84      0.50 o 
  -2  -5   2        2.63        2.05      0.28 o 
  -1  -5   2       58.30       65.53      0.78 o 
   0  -5   2        2.81        2.70      0.27 o 
   1  -5   2      223.56      239.86      2.29 o 
   2  -5   2       86.72       91.50      1.06 o 
   3  -5   2        1.28        0.56      0.62 o 
   4  -5   2       15.94       17.01      0.87 o 
   5  -5   2        5.88        4.32      0.57 o 
   6  -5   2       41.03       46.02      1.65 o 
  -8  -4   2        1.53        1.64      0.41 o 
  -7  -4   2        0.06        0.60      0.49 o 
  -6  -4   2        1.48        1.46      0.34 o 
  -5  -4   2       39.95       39.20      0.78 o 
  -4  -4   2        3.13        3.23      0.42 o 
  -2  -4   2       44.54       40.79      0.70 o 
  -1  -4   2       26.52       27.76      0.43 o 
   0  -4   2      720.70      750.88      5.02 o 
   1  -4   2       38.72       35.70      0.52 o 
   2  -4   2        2.35        5.21      0.30 o 
   3  -4   2        8.60       10.42      0.44 o 
   4  -4   2       43.40       35.25      1.15 o 
   5  -4   2        3.97        2.68      0.51 o 
   6  -4   2        1.53        1.09      0.38 o 
   7  -4   2        5.42        5.01      0.56 o 
  -6  -3   2       59.37       67.42      2.81 o 
  -5  -3   2       34.52       35.06      1.61 o 
  -4  -3   2       19.52       23.31      0.43 o 
  -3  -3   2      208.78      191.64      1.56 o 
  -2  -3   2      105.56      118.89      1.87 o 
  -1  -3   2        1.94        4.32      0.19 o 
   0  -3   2      764.71      773.83      5.06 o 
   1  -3   2        5.44        8.23      0.27 o 
   2  -3   2     1636.19     1772.38     13.50 o 
   3  -3   2        8.61        6.33      0.32 o 
   4  -3   2       97.08       89.25      1.48 o 
   5  -3   2       18.84       18.49      0.67 o 
   6  -3   2        8.42       10.57      0.61 o 
   7  -3   2       16.94       16.49      0.68 o 
  -6  -2   2        0.17        1.48      0.60 o 
  -5  -2   2      112.57      119.24      5.08 o 
  -4  -2   2       18.62       17.48      0.42 o 
  -3  -2   2       69.03       65.56      0.81 o 
  -2  -2   2       24.27       31.06      0.44 o 
  -1  -2   2        0.26        0.60      0.05 o 
   0  -2   2      526.43      540.16      3.82 o 
   1  -2   2      859.12      879.08      6.86 o 
   2  -2   2      302.97      326.54      4.30 o 
   3  -2   2        6.61       12.50      0.50 o 
   4  -2   2        5.60        9.82      0.40 o 
   5  -2   2       61.19       52.66      1.01 o 
   6  -2   2        0.20        0.33      0.21 o 
   7  -2   2        6.99        7.56      0.70 o 
   8  -2   2        3.51        2.61      0.67 o 
  -5  -1   2       13.08       13.48      0.80 o 
  -4  -1   2        0.02        0.21      0.22 o 
  -3  -1   2      231.08      213.32      3.03 o 
  -2  -1   2      209.04      193.93      1.57 o 
  -1  -1   2        7.78       13.02      0.36 o 
   0  -1   2     1431.84     1425.71      9.94 o 
   1  -1   2      548.60      569.59      4.91 o 
   2  -1   2      877.95      928.85     11.54 o 
   3  -1   2     1007.61     1121.63     14.88 o 
   4  -1   2       18.62       21.29      0.39 o 
   5  -1   2       61.12       59.64      0.74 o 
   6  -1   2       38.57       35.61      1.69 o 
   7  -1   2       32.11       35.57      1.13 o 
   8  -1   2        1.11        0.15      0.60 o 
  -8   0   2        0.06       -0.34      0.34 o 
  -7   0   2        4.88        6.34      0.53 o 
  -6   0   2        3.26        3.06      0.35 o 
  -5   0   2       30.97       29.84      0.63 o 
  -4   0   2      407.19      408.72      6.87 o 
  -3   0   2        0.79        0.55      0.13 o 
  -2   0   2      401.22      404.47      3.55 o 
  -1   0   2      845.86      875.41      7.46 o 
   0   0   2      176.79      183.04      1.42 o 
   1   0   2     3845.41     3758.06     46.24 o 
   2   0   2       70.05       65.52      1.07 o 
   3   0   2       99.46      121.20      1.55 o 
   4   0   2       44.89       52.91      0.67 o 
   5   0   2       22.41       18.86      0.88 o 
   6   0   2        8.70        7.05      0.42 o 
   7   0   2        0.36        0.42      0.29 o 
   8   0   2        4.32        4.41      0.51 o 
  -8   1   2        0.09       -0.41      0.41 o 
  -7   1   2        1.04        0.54      0.39 o 
  -6   1   2        0.28        0.19      0.31 o 
  -5   1   2      300.39      306.72      3.19 o 
  -4   1   2      313.46      302.20      2.56 o 
  -3   1   2       10.99       17.03      0.31 o 
  -2   1   2     1733.35     1772.52     20.78 o 
  -1   1   2        0.02       -0.17      0.17 o 
   0   1   2        7.97        9.45      0.15 o 
   1   1   2     3627.25     3644.55     44.05 o 
   2   1   2       16.07       16.61      0.53 o 
   3   1   2     1925.98     2030.34     24.38 o 
   4   1   2        7.17       11.70      0.65 o 
   5   1   2       27.06       25.02      1.01 o 
   6   1   2        2.66        3.43      0.56 o 
   7   1   2        0.37        0.48      0.64 o 
   8   1   2        9.22       12.34      1.57 o 
  -8   2   2        1.42        1.10      0.57 o 
  -7   2   2        1.84        2.27      0.58 o 
  -6   2   2        0.16        0.08      0.21 o 
  -5   2   2        3.83        4.61      0.59 o 
  -4   2   2      360.13      348.12      4.59 o 
  -3   2   2      103.24      106.19      1.62 o 
  -2   2   2       45.96       43.58      1.19 o 
  -1   2   2        0.12        0.86      0.11 o 
   0   2   2      112.79      100.10      0.92 o 
   1   2   2       71.87       73.60      0.90 o 
   2   2   2      927.20      986.02      9.77 o 
   3   2   2      311.46      300.31      2.49 o 
   4   2   2        7.13       10.25      0.83 o 
   5   2   2        9.17        9.10      0.71 o 
   6   2   2       32.92       31.79      1.31 o 
   7   2   2        0.01       -0.40      0.42 o 
  -7   3   2        5.33        4.97      0.42 o 
  -6   3   2       43.59       44.64      1.16 o 
  -5   3   2      124.10      120.23      2.52 o 
  -4   3   2        0.11        0.05      0.30 o 
  -3   3   2      122.94      114.40      1.95 o 
  -2   3   2      170.77      156.89      1.90 o 
  -1   3   2      366.64      340.58      2.77 o 
   0   3   2        1.90       -0.02      0.07 o 
   1   3   2      459.68      463.45      3.15 o 
   2   3   2      469.46      471.25      4.32 o 
   3   3   2       76.38       80.45      0.80 o 
   4   3   2      426.41      457.71      4.44 o 
   5   3   2        7.39        7.48      0.85 o 
   6   3   2       17.23       19.61      1.56 o 
   7   3   2       10.15       10.08      1.40 o 
  -7   4   2        0.97        0.53      0.36 o 
  -6   4   2        2.41        2.79      0.46 o 
  -5   4   2        5.62        6.40      0.56 o 
  -4   4   2       28.66       28.00      0.99 o 
  -3   4   2      431.46      410.27      5.63 o 
  -2   4   2       14.78       15.58      0.30 o 
  -1   4   2       96.36       88.31      0.89 o 
   0   4   2      157.24      156.09      1.36 o 
   1   4   2       56.34       60.68      0.71 o 
   2   4   2      334.40      346.82      3.31 o 
   4   4   2       37.69       38.28      0.69 o 
   5   4   2        2.11        2.28      0.28 o 
   6   4   2        3.02        2.90      0.45 o 
   7   4   2        4.40        4.45      0.46 o 
   8   4   2        0.02        0.45      0.32 o 
  -7   5   2        1.20        0.89      0.71 o 
  -6   5   2        0.26       -0.37      0.49 o 
  -5   5   2       23.45       24.95      1.05 o 
  -4   5   2      143.76      139.84      2.66 o 
  -3   5   2      151.16      148.64      2.69 o 
  -2   5   2        6.26        7.36      0.32 o 
  -1   5   2      219.38      203.04      1.98 o 
   0   5   2        2.52        3.07      0.21 o 
   1   5   2        8.01        7.04      0.37 o 
   2   5   2      294.03      275.50      2.82 o 
   3   5   2        0.52        0.09      0.22 o 
   4   5   2      111.40      113.50      1.75 o 
   5   5   2        8.43        8.10      0.74 o 
   6   5   2        0.52        0.57      0.34 o 
   7   5   2        0.00       -0.36      0.36 o 
   8   5   2        0.66        1.13      0.42 o 
  -6   6   2        0.08        0.18      0.42 o 
  -5   6   2        0.09        0.03      0.38 o 
  -4   6   2        1.76        0.87      0.62 o 
  -3   6   2       91.24       88.78      2.51 o 
  -2   6   2       46.03       43.49      0.80 o 
  -1   6   2       13.33       14.53      0.47 o 
   0   6   2        1.81        1.03      0.36 o 
   1   6   2       13.04       11.77      0.40 o 
   2   6   2        5.50        3.39      0.53 o 
   3   6   2      117.16      124.16      1.99 o 
   4   6   2       11.76       10.89      0.58 o 
   5   6   2        0.29        0.38      0.26 o 
   6   6   2        0.02       -0.20      0.20 o 
   7   6   2        3.64        3.36      0.65 o 
  -5   7   2        7.69        6.36      0.78 o 
  -4   7   2        3.20        2.23      0.56 o 
  -3   7   2        4.03        4.07      0.56 o 
  -2   7   2       54.98       60.74      1.25 o 
  -1   7   2       11.55       13.09      0.57 o 
   0   7   2       10.10        9.68      0.46 o 
   1   7   2        0.00       -0.18      0.18 o 
   2   7   2        4.31        1.93      0.31 o 
   3   7   2       15.76       15.69      0.74 o 
   4   7   2        0.32        0.30      0.50 o 
   5   7   2       22.08       22.13      0.84 o 
   6   7   2        0.02       -0.13      0.28 o 
   7   7   2        0.44       -0.15      0.51 o 
  -4   8   2        0.49        0.75      0.52 o 
  -3   8   2        1.59        0.89      0.37 o 
  -2   8   2       48.46       50.17      1.07 o 
  -1   8   2        4.15        4.59      1.03 o 
   0   8   2        0.74        0.50      0.35 o 
   1   8   2        4.02        4.09      0.34 o 
   2   8   2        3.07        1.73      0.36 o 
   3   8   2       11.16        9.62      0.75 o 
   4   8   2       10.83       10.44      0.72 o 
   5   8   2        1.06        0.90      0.48 o 
   6   8   2        0.04        0.26      0.34 o 
  -3   9   2        8.23        7.28      1.04 o 
  -2   9   2        5.56        6.76      0.95 o 
  -1   9   2        6.85        7.65      0.87 o 
   0   9   2        3.80        4.11      0.49 o 
   1   9   2        0.37        0.04      0.29 o 
   2   9   2        0.89        1.35      0.36 o 
   3   9   2        4.44        4.07      0.93 o 
   4   9   2        0.31        0.51      0.39 o 
   5   9   2        1.19        1.14      0.58 o 
  -2  10   2        3.40        2.21      0.74 o 
  -1  10   2        3.53        3.72      0.52 o 
   0  10   2        4.67        4.81      0.62 o 
   1  10   2        0.56       -0.31      0.55 o 
   2  10   2        0.14        0.72      0.82 o 
   3  10   2        0.19       -0.14      0.42 o 
   4  10   2        7.92        8.20      1.00 o 
  -4 -10   3        0.03        0.13      0.49 o 
  -3 -10   3        0.01       -0.27      0.55 o 
  -2 -10   3        0.47        0.13      0.48 o 
  -1 -10   3        1.35        1.33      0.67 o 
   0 -10   3        0.06       -0.27      0.42 o 
   1 -10   3        0.40        0.01      0.36 o 
  -5  -9   3        0.08        0.16      0.38 o 
  -4  -9   3        0.29       -0.06      0.36 o 
  -3  -9   3        0.37       -0.11      0.34 o 
  -2  -9   3        3.35        2.36      0.46 o 
  -1  -9   3        1.23        0.98      0.30 o 
   0  -9   3        2.33        2.34      0.44 o 
   1  -9   3        1.41        1.54      0.40 o 
   2  -9   3        0.21       -0.13      0.38 o 
   3  -9   3        5.96        5.78      0.96 o 
  -6  -8   3        1.78        1.55      0.42 o 
  -5  -8   3        0.57        0.25      0.35 o 
  -4  -8   3        0.36       -0.32      0.32 o 
  -3  -8   3        0.11       -0.07      0.32 o 
  -2  -8   3        0.00        0.01      0.27 o 
  -1  -8   3        0.79        0.46      0.25 o 
   0  -8   3        5.34        4.19      0.40 o 
   1  -8   3        0.99        1.77      0.32 o 
   2  -8   3        3.20        2.81      0.39 o 
   3  -8   3        0.84        0.77      0.74 o 
   4  -8   3        2.30        1.78      0.59 o 
  -7  -7   3       13.98       16.71      1.27 o 
  -6  -7   3        0.09       -0.25      0.29 o 
  -5  -7   3        0.32        0.13      0.30 o 
  -4  -7   3        1.35        1.40      0.35 o 
  -3  -7   3        1.49        2.79      0.42 o 
  -2  -7   3        2.71        3.27      0.53 o 
  -1  -7   3        2.15        1.60      0.23 o 
   0  -7   3       22.94       23.44      0.94 o 
   1  -7   3        0.06       -0.02      0.23 o 
   2  -7   3        0.56       -0.22      0.22 o 
   3  -7   3        0.62        0.11      0.32 o 
   4  -7   3        4.57        4.16      0.67 o 
   5  -7   3        0.10       -0.31      0.47 o 
  -7  -6   3        0.22       -0.16      0.41 o 
  -6  -6   3        1.87        1.85      0.51 o 
  -5  -6   3       14.23       14.98      0.67 o 
  -4  -6   3       11.80       11.98      0.64 o 
  -3  -6   3        3.54        3.86      0.41 o 
  -2  -6   3        7.19        7.19      0.42 o 
  -1  -6   3       18.24       19.99      0.56 o 
   0  -6   3        4.18        4.17      0.27 o 
   1  -6   3        1.35        1.79      0.22 o 
   2  -6   3        0.01       -0.21      0.21 o 
   3  -6   3        4.71        4.24      0.58 o 
   4  -6   3        9.49        7.97      0.86 o 
   5  -6   3        1.04        0.95      0.45 o 
   6  -6   3        0.52        0.49      0.47 o 
  -7  -5   3       11.71       10.70      0.78 o 
  -6  -5   3       37.32       39.38      0.86 o 
  -5  -5   3        7.92        7.07      0.46 o 
  -4  -5   3       13.05       12.61      0.56 o 
  -3  -5   3        9.22        9.27      0.50 o 
  -2  -5   3       51.72       52.07      0.87 o 
  -1  -5   3       49.03       48.52      0.70 o 
   0  -5   3        3.96        2.27      0.19 o 
   1  -5   3      196.02      196.88      1.98 o 
   2  -5   3       42.96       44.82      1.04 o 
   3  -5   3       65.65       66.72      1.43 o 
   4  -5   3       37.90       34.94      1.03 o 
   5  -5   3        3.21        2.58      0.43 o 
   6  -5   3       20.39       23.04      1.61 o 
  -8  -4   3        1.79        1.82      0.44 o 
  -7  -4   3        0.80        0.94      0.47 o 
  -6  -4   3       12.29       14.21      0.73 o 
  -5  -4   3        0.65        0.80      0.34 o 
  -4  -4   3        0.82        0.61      0.22 o 
  -3  -4   3       53.95       51.53      2.03 o 
  -2  -4   3       20.53       20.17      0.50 o 
  -1  -4   3       13.34       11.53      0.40 o 
   0  -4   3      130.55      125.61      1.21 o 
   1  -4   3       20.36       24.13      0.44 o 
   2  -4   3       51.28       55.76      0.66 o 
   3  -4   3       16.15       14.53      0.50 o 
   4  -4   3        4.99        4.28      0.43 o 
   5  -4   3       28.10       25.67      0.86 o 
   6  -4   3        0.40        0.53      0.31 o 
   7  -4   3        0.78        0.46      0.38 o 
  -7  -3   3        3.99        4.39      0.40 o 
  -6  -3   3      173.54      168.35      2.75 o 
  -5  -3   3        0.09        0.06      0.18 o 
  -4  -3   3       17.06       17.42      0.40 o 
  -3  -3   3        0.02       -0.12      0.14 o 
  -2  -3   3      128.61      131.36      1.75 o 
  -1  -3   3        0.07        0.10      0.07 o 
   0  -3   3        0.02       -0.02      0.06 o 
   1  -3   3      221.76      238.69      1.76 o 
   2  -3   3       86.01       80.83      0.94 o 
   3  -3   3        2.79        4.67      0.30 o 
   4  -3   3       44.35       50.67      0.97 o 
   5  -3   3       39.26       37.69      1.04 o 
   6  -3   3        5.81        3.94      0.40 o 
   7  -3   3       50.56       54.94      1.43 o 
  -6  -2   3        3.56        3.10      0.32 o 
  -5  -2   3       80.59       82.89      1.62 o 
  -4  -2   3       49.81       49.97      0.56 o 
  -3  -2   3      224.58      235.07      1.80 o 
  -2  -2   3        6.23        5.80      0.25 o 
  -1  -2   3        1.45        2.39      0.09 o 
   0  -2   3      172.73      165.86      1.46 o 
   1  -2   3       72.00       76.43      0.94 o 
   2  -2   3        7.47        3.18      0.17 o 
   3  -2   3       20.15       21.52      0.59 o 
   4  -2   3       18.42       17.56      0.48 o 
   5  -2   3       21.30       20.59      0.64 o 
   6  -2   3       12.99       11.07      0.64 o 
   7  -2   3        0.36        0.30      0.42 o 
  -7  -1   3        0.11       -0.27      0.27 o 
  -6  -1   3        6.32        5.36      0.42 o 
  -5  -1   3      424.33      428.29      5.62 o 
  -4  -1   3       55.66       57.56      1.05 o 
  -3  -1   3      322.28      311.25      2.78 o 
  -2  -1   3        8.22        7.98      0.61 o 
  -1  -1   3     1147.08     1165.81     11.66 o 
   0  -1   3      571.68      571.63      4.33 o 
   1  -1   3      159.12      168.72      1.41 o 
   2  -1   3     1719.65     1726.21     14.85 o 
   3  -1   3      162.53      187.56      2.23 o 
   4  -1   3      138.89      136.11      1.56 o 
   5  -1   3       27.75       24.44      0.46 o 
   6  -1   3        1.07        0.94      0.34 o 
   7  -1   3        5.92        8.48      1.47 o 
   8  -1   3       21.91       26.21      1.10 o 
  -8   0   3        1.29        0.83      0.28 o 
  -7   0   3       11.44       11.64      0.74 o 
  -6   0   3       18.44       16.90      0.74 o 
  -5   0   3       71.57       65.83      1.50 o 
  -4   0   3       39.87       38.56      0.76 o 
  -3   0   3       10.17       10.49      0.29 o 
  -2   0   3      587.05      600.88      6.02 o 
  -1   0   3      592.86      600.39     10.40 o 
   0   0   3        3.98        6.39      0.12 o 
   1   0   3      684.82      709.52      8.85 o 
   2   0   3       14.39       15.56      0.45 o 
   3   0   3       84.01       71.46      0.75 o 
   4   0   3       10.31        8.39      0.36 o 
   5   0   3        4.95        3.97      0.52 o 
   6   0   3       35.59       37.10      1.33 o 
   7   0   3        0.29       -0.35      0.42 o 
   8   0   3        0.72        1.01      0.40 o 
  -8   1   3        0.19        0.76      0.47 o 
  -7   1   3       20.29       20.83      1.04 o 
  -6   1   3       40.91       41.70      1.34 o 
  -5   1   3      373.59      364.76      4.31 o 
  -4   1   3       64.72       53.62      0.72 o 
  -3   1   3       48.54       48.04      0.87 o 
  -2   1   3      106.55       99.49      1.46 o 
  -1   1   3      588.26      588.10      4.03 o 
   0   1   3       57.33       58.73      0.65 o 
   1   1   3       13.20        9.96      0.28 o 
   2   1   3       40.28       40.74      0.81 o 
   3   1   3      287.24      279.82      3.16 o 
   4   1   3      132.80      149.66      2.66 o 
   5   1   3       55.54       52.85      1.50 o 
   6   1   3       42.05       46.74      1.54 o 
   7   1   3        8.51       10.25      1.37 o 
   8   1   3       18.20       21.09      0.78 o 
  -8   2   3        0.81        0.88      0.54 o 
  -7   2   3        1.47        1.24      0.50 o 
  -6   2   3       39.07       37.08      1.32 o 
  -5   2   3       15.40       12.62      0.56 o 
  -4   2   3      232.13      231.98      3.27 o 
  -3   2   3       49.16       49.20      1.45 o 
  -2   2   3      169.37      169.86      1.99 o 
  -1   2   3        5.78        5.78      0.24 o 
   0   2   3      291.60      309.89      2.76 o 
   1   2   3      140.36      145.30      1.12 o 
   2   2   3       15.66       13.86      0.40 o 
   3   2   3        2.00        3.70      0.17 o 
   4   2   3       12.30       14.21      0.33 o 
   5   2   3        8.94        7.39      0.36 o 
   6   2   3        7.47        6.84      0.74 o 
   7   2   3       10.68        9.44      1.46 o 
  -7   3   3        0.25       -0.24      0.24 o 
  -6   3   3        5.00        4.23      0.47 o 
  -5   3   3       14.60       15.92      0.70 o 
  -4   3   3      735.44      703.67     10.12 o 
  -3   3   3       16.14       17.11      0.66 o 
  -2   3   3      428.45      443.57      4.62 o 
  -1   3   3        0.12        0.19      0.08 o 
   0   3   3      929.26      926.36      7.34 o 
   1   3   3      148.50      146.08      1.35 o 
   2   3   3      223.44      237.55      4.90 o 
   3   3   3      228.87      227.77      2.20 o 
   4   3   3       63.99       72.27      1.06 o 
   5   3   3        0.03       -0.15      0.28 o 
   6   3   3        3.02        2.81      0.55 o 
   7   3   3        0.68        0.72      0.75 o 
   8   3   3        0.03       -0.35      0.77 o 
  -7   4   3        0.32        0.03      0.33 o 
  -6   4   3        7.19        6.53      0.74 o 
  -5   4   3       22.20       23.40      0.93 o 
  -4   4   3       45.53       43.12      1.22 o 
  -3   4   3       44.04       42.11      1.56 o 
  -2   4   3       81.16       80.65      0.97 o 
  -1   4   3      123.09      127.99      1.17 o 
   0   4   3      208.70      202.87      1.64 o 
   1   4   3       13.91       15.79      0.48 o 
   2   4   3       64.60       63.11      1.04 o 
   3   4   3       42.80       46.79      1.49 o 
   4   4   3       12.11       12.18      0.42 o 
   5   4   3        1.06        0.93      0.24 o 
   6   4   3        0.45       -0.03      0.29 o 
   7   4   3        7.53        8.47      0.61 o 
   8   4   3        0.42       -0.22      0.34 o 
  -6   5   3       10.09        9.45      2.18 o 
  -5   5   3       16.74       16.71      0.88 o 
  -4   5   3       78.94       73.16      1.78 o 
  -3   5   3      167.33      162.50      2.90 o 
  -2   5   3        4.67        5.06      0.31 o 
  -1   5   3       61.23       69.09      0.93 o 
   0   5   3       39.99       44.22      0.76 o 
   1   5   3       48.89       50.59      0.74 o 
   2   5   3        1.36        0.49      0.28 o 
   3   5   3       23.36       24.14      0.95 o 
   4   5   3       20.71       18.88      0.80 o 
   5   5   3       47.67       47.90      1.01 o 
   6   5   3        0.96        1.29      0.44 o 
   7   5   3        5.20        5.29      0.58 o 
  -6   6   3        0.00        0.10      0.43 o 
  -5   6   3       12.36       12.66      0.93 o 
  -4   6   3        2.42        2.15      0.50 o 
  -3   6   3       51.11       51.92      1.57 o 
  -2   6   3       30.65       32.23      0.61 o 
  -1   6   3        0.01       -0.17      0.17 o 
   0   6   3        0.01       -0.14      0.14 o 
   1   6   3       24.40       24.51      0.49 o 
   2   6   3       11.19        9.97      0.50 o 
   3   6   3        0.43       -0.25      0.25 o 
   4   6   3        5.82        5.92      0.48 o 
   5   6   3        3.23        3.75      0.58 o 
   6   6   3        0.46        0.24      0.29 o 
   7   6   3        0.60        0.26      0.46 o 
  -5   7   3        3.27        2.41      0.62 o 
  -4   7   3       11.01       10.42      0.91 o 
  -3   7   3      131.62      128.94      1.90 o 
  -2   7   3        1.63        1.68      0.36 o 
  -1   7   3       14.10       14.42      0.60 o 
   0   7   3        0.12       -0.16      0.19 o 
   1   7   3       33.34       33.59      0.69 o 
   2   7   3        2.56        2.52      0.32 o 
   3   7   3       15.04       13.10      0.74 o 
   4   7   3        1.57        1.70      0.37 o 
   5   7   3        3.31        2.38      0.40 o 
   6   7   3        2.94        2.18      0.38 o 
   7   7   3        0.25        0.14      0.53 o 
  -4   8   3        3.16        2.55      0.65 o 
  -3   8   3        1.92        1.48      0.52 o 
  -2   8   3        3.04        3.36      0.40 o 
  -1   8   3       28.13       31.87      1.23 o 
   0   8   3        6.27        5.21      0.49 o 
   1   8   3        3.24        3.58      0.56 o 
   2   8   3        0.80       -0.17      0.27 o 
   3   8   3        3.63        3.19      0.51 o 
   4   8   3        6.54        6.89      0.61 o 
   5   8   3        0.06        0.71      0.34 o 
   6   8   3        0.02        0.02      0.33 o 
  -3   9   3        1.19        0.43      0.67 o 
  -2   9   3       24.66       26.84      1.55 o 
  -1   9   3        0.33        0.16      0.35 o 
   0   9   3        0.22       -0.30      0.33 o 
   1   9   3        0.34        0.06      0.29 o 
   2   9   3        2.00        2.84      0.40 o 
   3   9   3        0.02       -0.32      0.32 o 
   4   9   3        2.15        1.55      0.45 o 
   5   9   3        0.24        0.33      0.37 o 
  -2  10   3        1.35        0.16      0.64 o 
  -1  10   3        2.46        2.74      0.49 o 
   0  10   3        1.28        2.02      0.71 o 
   1  10   3        1.14       -0.19      0.54 o 
   2  10   3        0.09       -0.22      0.44 o 
   3  10   3        0.76        0.11      0.47 o 
   4  10   3        0.06        0.67      0.48 o 
  -3 -10   4        0.00       -0.66      0.66 o 
  -2 -10   4        0.26        0.60      0.51 o 
  -1 -10   4        1.31        1.04      0.65 o 
   0 -10   4        0.45       -0.28      0.36 o 
   1 -10   4        0.00        0.08      0.38 o 
  -5  -9   4        0.03        0.12      0.38 o 
  -4  -9   4        0.10        0.60      0.41 o 
  -3  -9   4        0.71        0.30      0.48 o 
  -2  -9   4        0.01       -0.07      0.34 o 
  -1  -9   4        0.24        0.14      0.28 o 
   0  -9   4        0.00       -0.29      0.32 o 
   1  -9   4        0.07        0.13      0.61 o 
   2  -9   4        0.54       -0.18      0.42 o 
   3  -9   4        2.00        1.17      0.68 o 
  -6  -8   4        0.16       -0.05      0.37 o 
  -5  -8   4       15.33       15.07      0.85 o 
  -4  -8   4        0.00       -0.22      0.31 o 
  -3  -8   4        2.38        1.96      0.44 o 
  -2  -8   4        5.24        5.80      0.48 o 
  -1  -8   4        0.93        0.53      0.26 o 
   0  -8   4        0.06        0.10      0.26 o 
   1  -8   4        1.11        1.21      0.44 o 
   2  -8   4        1.80        1.44      0.68 o 
   3  -8   4        4.81        3.55      1.32 o 
   4  -8   4        0.20        1.04      0.76 o 
  -6  -7   4        7.90        7.90      0.59 o 
  -5  -7   4        4.12        3.10      0.44 o 
  -4  -7   4        0.15       -0.14      0.33 o 
  -3  -7   4        4.00        3.55      0.46 o 
  -2  -7   4        6.93        6.42      0.45 o 
  -1  -7   4       15.57       17.16      0.50 o 
   0  -7   4        1.56        1.23      0.23 o 
   1  -7   4        5.34        4.76      0.50 o 
   2  -7   4        1.30        0.65      0.38 o 
   3  -7   4        1.94        1.77      0.40 o 
   4  -7   4       17.08       13.93      1.07 o 
   5  -7   4        0.07       -0.50      0.50 o 
  -7  -6   4        4.06        4.58      0.63 o 
  -6  -6   4        0.09        0.37      0.30 o 
  -5  -6   4       14.56       15.67      0.89 o 
  -4  -6   4       40.73       36.79      1.00 o 
  -3  -6   4        4.74        3.51      0.40 o 
  -2  -6   4        9.99        9.58      0.48 o 
  -1  -6   4       74.06       75.80      1.01 o 
   0  -6   4       16.65       16.28      0.51 o 
   1  -6   4       40.13       46.20      0.82 o 
   2  -6   4        0.67        0.21      0.18 o 
   3  -6   4       29.30       29.48      1.27 o 
   4  -6   4        1.39        0.07      0.41 o 
   5  -6   4        1.25        0.43      0.42 o 
   6  -6   4        4.76        5.95      0.74 o 
  -7  -5   4        0.07        0.08      0.36 o 
  -6  -5   4       52.20       52.23      1.04 o 
  -5  -5   4        0.03        0.20      0.26 o 
  -4  -5   4        3.56        3.53      0.36 o 
  -3  -5   4       19.38       23.20      1.07 o 
  -2  -5   4        0.02        0.07      0.16 o 
  -1  -5   4       12.00       13.85      0.41 o 
   0  -5   4       11.60       12.89      0.36 o 
   1  -5   4        0.58        1.15      0.18 o 
   2  -5   4        0.15       -0.13      0.13 o 
   3  -5   4        0.20       -0.06      0.26 o 
   4  -5   4        2.18        1.32      0.49 o 
   5  -5   4       19.01       17.29      0.99 o 
   6  -5   4        0.02       -0.37      0.37 o 
  -8  -4   4        0.31       -0.12      0.38 o 
  -7  -4   4        1.14        0.10      0.59 o 
  -6  -4   4       20.08       23.97      0.90 o 
  -5  -4   4        4.48        4.26      0.34 o 
  -4  -4   4      264.81      272.98      3.32 o 
  -3  -4   4        1.47        2.08      0.36 o 
  -2  -4   4       11.32       10.89      0.40 o 
  -1  -4   4       93.79       90.23      1.00 o 
   0  -4   4      100.63      101.78      0.94 o 
   1  -4   4        1.55        0.84      0.14 o 
   2  -4   4       52.02       54.84      0.67 o 
   3  -4   4        0.06        0.15      0.19 o 
   4  -4   4       43.23       39.91      1.02 o 
   5  -4   4        0.17       -0.02      0.28 o 
   6  -4   4        0.48        0.46      0.31 o 
   7  -4   4        6.79        7.42      0.60 o 
  -8  -3   4        1.92        1.42      0.40 o 
  -7  -3   4        0.09       -0.31      0.31 o 
  -6  -3   4       10.54       11.38      0.60 o 
  -5  -3   4      164.83      163.91      2.07 o 
  -4  -3   4       72.88       71.51      0.96 o 
  -3  -3   4        6.08        7.48      0.51 o 
  -2  -3   4      326.56      318.55      2.71 o 
  -1  -3   4       20.59       18.22      0.36 o 
   0  -3   4      469.01      460.07      2.95 o 
   1  -3   4       68.33       60.52      0.71 o 
   2  -3   4       99.49      110.79      1.20 o 
   3  -3   4       70.79       75.58      1.12 o 
   4  -3   4       22.04       22.65      0.66 o 
   5  -3   4       62.36       54.29      1.18 o 
   6  -3   4        0.15       -0.23      0.25 o 
   7  -3   4        8.55        9.21      0.55 o 
  -7  -2   4        0.00       -0.12      0.26 o 
  -6  -2   4       12.77       12.32      0.41 o 
  -5  -2   4        9.63        8.93      0.37 o 
  -4  -2   4       10.89       12.61      0.27 o 
  -3  -2   4      875.84      878.33      6.22 o 
  -2  -2   4      354.47      370.61      5.45 o 
  -1  -2   4      207.86      207.82      1.92 o 
   0  -2   4     1767.54     1741.03     12.03 o 
   1  -2   4       10.31       10.35      0.23 o 
   2  -2   4      210.62      181.73      1.98 o 
   3  -2   4       16.08       17.52      0.55 o 
   4  -2   4       34.33       28.17      0.63 o 
   5  -2   4        4.71        3.15      0.30 o 
   6  -2   4        4.60        4.62      0.39 o 
   7  -2   4        2.28        4.49      0.61 o 
  -8  -1   4        0.39        0.54      0.26 o 
  -7  -1   4       12.24       12.77      0.49 o 
  -6  -1   4        6.16        5.43      0.33 o 
  -5  -1   4      273.48      277.50      3.89 o 
  -4  -1   4        8.76       10.12      0.23 o 
  -3  -1   4      134.86      140.93      1.15 o 
  -2  -1   4      732.87      736.29      7.28 o 
  -1  -1   4      311.01      312.14      2.25 o 
   0  -1   4      278.69      278.34      2.22 o 
   1  -1   4      232.66      214.86      2.54 o 
   2  -1   4       11.63        7.43      0.50 o 
   3  -1   4       27.99       37.46      2.05 o 
   4  -1   4       29.36       31.85      0.76 o 
   5  -1   4        5.65        8.72      0.41 o 
   6  -1   4       57.50       50.56      1.93 o 
   7  -1   4        0.72        0.26      0.52 o 
   8  -1   4       18.25       21.69      1.08 o 
  -8   0   4        5.31        5.48      0.44 o 
  -7   0   4        0.07        0.02      0.23 o 
  -6   0   4        7.46        9.70      0.66 o 
  -5   0   4      100.40      100.12      2.17 o 
  -4   0   4       48.34       49.18      0.66 o 
  -3   0   4      911.92      979.58      9.57 o 
  -2   0   4       69.48       74.83      0.83 o 
  -1   0   4      201.05      209.15      1.40 o 
   0   0   4       64.40       63.05      0.63 o 
   1   0   4     1419.97     1468.85     12.99 o 
   2   0   4       14.32       21.56      0.63 o 
   3   0   4      100.03       95.51      1.15 o 
   4   0   4       27.90       29.29      0.58 o 
   5   0   4       47.98       41.81      0.79 o 
   6   0   4        0.60        1.20      0.45 o 
   7   0   4        3.50        3.20      0.45 o 
   8   0   4        3.76        4.46      0.53 o 
  -8   1   4        2.55        3.77      0.46 o 
  -7   1   4        1.60        1.72      0.50 o 
  -6   1   4       10.20       11.92      0.78 o 
  -5   1   4        0.06       -0.14      0.16 o 
  -4   1   4      612.81      610.35      6.18 o 
  -3   1   4      272.80      278.73      3.01 o 
  -2   1   4      209.39      242.60      3.30 o 
  -1   1   4     2312.00     2311.35     15.99 o 
   0   1   4        3.96        5.06      0.14 o 
   1   1   4     1189.25     1196.15      8.86 o 
   2   1   4      118.01      115.71      1.25 o 
   3   1   4      140.26      163.07      1.77 o 
   4   1   4       35.34       39.05      0.50 o 
   5   1   4       12.78       13.25      0.84 o 
   6   1   4       19.44       18.58      1.37 o 
   7   1   4        4.23        4.04      0.67 o 
   8   1   4        1.62        2.46      0.44 o 
  -7   2   4        8.55        8.42      0.86 o 
  -6   2   4        4.64        6.15      0.44 o 
  -5   2   4        0.44        1.15      0.28 o 
  -4   2   4       51.71       52.09      1.14 o 
  -3   2   4       48.30       37.38      1.25 o 
  -2   2   4     1634.81     1706.88     16.34 o 
  -1   2   4      918.97      971.91      7.49 o 
   0   2   4       43.12       41.69      0.46 o 
   1   2   4     1103.52     1072.99     10.48 o 
   2   2   4        5.96        6.19      0.30 o 
   3   2   4       60.21       61.41      0.72 o 
   4   2   4        6.20        6.31      0.33 o 
   5   2   4        7.07        6.85      0.35 o 
   6   2   4        6.79        4.56      0.46 o 
   7   2   4        4.27        3.80      0.68 o 
  -7   3   4        0.00        0.29      0.27 o 
  -6   3   4       21.75       20.88      1.87 o 
  -5   3   4        5.52        3.98      0.52 o 
  -4   3   4      188.70      186.16      2.94 o 
  -3   3   4       79.15       73.71      1.47 o 
  -2   3   4      179.48      198.62      2.71 o 
  -1   3   4      433.59      458.26      3.11 o 
   0   3   4      233.68      221.08      1.53 o 
   1   3   4        1.42        1.95      0.12 o 
   2   3   4      125.33      129.87      1.65 o 
   3   3   4       25.20       17.36      0.47 o 
   4   3   4       58.83       57.88      0.80 o 
   5   3   4       15.64       17.09      0.34 o 
   6   3   4        6.35        5.49      0.39 o 
   7   3   4       19.82       20.17      1.95 o 
   8   3   4        0.01        0.54      0.32 o 
  -7   4   4        6.67        7.17      0.61 o 
  -6   4   4        2.09        2.16      0.66 o 
  -5   4   4       33.96       39.90      1.21 o 
  -4   4   4       33.29       30.82      1.18 o 
  -3   4   4       52.33       54.54      1.35 o 
  -2   4   4       97.93      103.51      1.19 o 
  -1   4   4       51.18       50.71      0.77 o 
   0   4   4      308.67      333.77      2.26 o 
   1   4   4        0.03        0.05      0.09 o 
   2   4   4      167.97      159.26      2.00 o 
   3   4   4        5.80        6.76      0.66 o 
   4   4   4       15.66       18.60      0.62 o 
   5   4   4        4.88        5.69      0.50 o 
   6   4   4       10.28       10.85      0.63 o 
   7   4   4        1.31        1.63      0.73 o 
   8   4   4        1.52        1.66      0.43 o 
  -6   5   4        0.03        0.00      0.40 o 
  -5   5   4       17.46       15.89      1.39 o 
  -4   5   4        4.68        3.86      0.55 o 
  -3   5   4      310.66      298.41      5.50 o 
  -2   5   4       24.82       25.90      0.70 o 
  -1   5   4        6.00        7.16      0.30 o 
   0   5   4      187.41      189.65      1.72 o 
   1   5   4       24.19       24.73      0.54 o 
   2   5   4       43.22       47.79      0.72 o 
   3   5   4        2.33        2.37      0.26 o 
   4   5   4       15.08       15.81      0.61 o 
   5   5   4        0.08       -0.19      0.19 o 
   6   5   4        0.02        0.21      0.48 o 
   7   5   4        1.00        1.75      0.45 o 
  -6   6   4        4.47        4.41      0.65 o 
  -5   6   4        4.08        4.40      0.63 o 
  -4   6   4       12.75       16.44      1.40 o 
  -3   6   4        7.16        7.45      0.86 o 
  -2   6   4       73.80       80.21      1.15 o 
  -1   6   4      142.23      146.17      1.75 o 
   0   6   4       81.04       86.67      0.94 o 
   1   6   4        0.12       -0.13      0.13 o 
   2   6   4       13.59       13.05      0.44 o 
   3   6   4        1.59        1.45      0.32 o 
   4   6   4        1.74        2.01      0.34 o 
   5   6   4        0.31        0.38      0.26 o 
   6   6   4        0.45        0.44      0.30 o 
   7   6   4        1.27        1.35      0.46 o 
  -5   7   4        3.54        4.20      0.69 o 
  -4   7   4        0.01       -0.41      0.41 o 
  -3   7   4       15.45       14.38      0.66 o 
  -2   7   4       64.72       68.72      1.03 o 
  -1   7   4        9.51        9.21      0.51 o 
   0   7   4        1.32        0.45      0.28 o 
   1   7   4        5.35        6.37      0.31 o 
   2   7   4        6.63        6.64      0.44 o 
   3   7   4        8.17        8.37      0.75 o 
   4   7   4        0.45        0.33      0.31 o 
   5   7   4        6.68        5.98      0.55 o 
   6   7   4        0.68        0.75      0.30 o 
   7   7   4        0.05        0.10      0.52 o 
  -4   8   4        8.76        9.73      0.95 o 
  -3   8   4        0.03       -0.07      0.95 o 
  -2   8   4       11.45        9.91      0.61 o 
  -1   8   4        0.20        0.16      0.32 o 
   0   8   4        8.19        8.20      0.58 o 
   1   8   4       16.96       17.47      0.56 o 
   2   8   4        0.92        0.44      0.30 o 
   3   8   4        0.04       -0.37      0.37 o 
   4   8   4        1.01        1.10      0.40 o 
   5   8   4        0.57        1.05      0.38 o 
   6   8   4        0.11        0.23      0.38 o 
  -3   9   4        0.66        1.01      0.70 o 
  -2   9   4       26.80       29.12      1.61 o 
  -1   9   4        2.10        2.00      0.43 o 
   0   9   4        0.01       -0.09      0.29 o 
   1   9   4        0.56        0.04      0.30 o 
   2   9   4        1.94        1.18      0.35 o 
   3   9   4        0.04        0.13      0.40 o 
   4   9   4        0.00       -0.35      0.35 o 
   5   9   4        0.37        0.05      0.39 o 
  -2  10   4        0.01       -0.54      0.54 o 
  -1  10   4        6.83        6.82      0.62 o 
   0  10   4        3.42        3.58      0.50 o 
   1  10   4        0.43        0.49      0.57 o 
   2  10   4        0.38       -0.26      0.60 o 
   3  10   4        0.08       -0.19      0.45 o 
   4  10   4        0.47        0.76      0.50 o 
  -3 -10   5        1.20        1.27      0.64 o 
  -2 -10   5        0.67        1.05      0.78 o 
  -1 -10   5        0.81        1.46      0.56 o 
   0 -10   5        1.31        1.53      0.43 o 
   1 -10   5        0.63        0.68      0.56 o 
  -5  -9   5        0.51        0.35      0.73 o 
  -4  -9   5        0.33        0.39      0.40 o 
  -3  -9   5        0.02       -0.14      0.54 o 
  -2  -9   5        3.41        2.29      0.46 o 
  -1  -9   5        0.53        0.55      0.29 o 
   0  -9   5        5.15        5.27      0.50 o 
   1  -9   5        2.85        2.26      0.37 o 
   2  -9   5        1.40        1.43      0.66 o 
   3  -9   5        1.30       -0.23      0.64 o 
  -6  -8   5        0.01       -0.55      0.55 o 
  -5  -8   5        3.05        2.90      0.49 o 
  -4  -8   5       11.29        9.99      0.74 o 
  -3  -8   5        0.14        0.11      0.35 o 
  -2  -8   5        2.70        2.51      0.51 o 
  -1  -8   5        8.53        8.14      0.45 o 
   0  -8   5       20.38       21.39      1.30 o 
   1  -8   5        0.01       -0.30      0.30 o 
   2  -8   5        8.50        9.30      0.67 o 
   3  -8   5        1.19        0.89      0.49 o 
   4  -8   5        0.11        0.17      0.73 o 
  -6  -7   5        7.02        7.31      0.59 o 
  -5  -7   5        0.00       -0.09      0.29 o 
  -4  -7   5        0.32       -0.28      0.28 o 
  -3  -7   5        0.59        0.08      0.29 o 
  -2  -7   5        5.97        7.02      0.47 o 
  -1  -7   5        8.72        8.45      0.39 o 
   0  -7   5        0.08        0.23      0.22 o 
   1  -7   5       22.16       23.63      0.73 o 
   2  -7   5        0.21       -0.24      0.24 o 
   3  -7   5       12.38       11.63      0.72 o 
   4  -7   5        0.31       -0.41      0.41 o 
   5  -7   5        0.88        0.45      0.49 o 
  -7  -6   5        3.57        2.10      0.54 o 
  -6  -6   5        9.71       11.79      0.62 o 
  -5  -6   5        1.57        1.66      0.42 o 
  -4  -6   5       73.86       75.19      1.52 o 
  -3  -6   5        0.01        0.88      0.44 o 
  -2  -6   5       13.23       15.87      0.56 o 
  -1  -6   5       14.43       17.73      0.48 o 
   0  -6   5        2.88        2.59      0.28 o 
   1  -6   5       36.90       37.07      1.18 o 
   2  -6   5        1.29        0.85      0.20 o 
   3  -6   5        7.69        7.49      0.60 o 
   4  -6   5       12.53       11.74      0.76 o 
   5  -6   5        0.01       -0.38      0.38 o 
   6  -6   5        0.35        0.68      0.76 o 
  -7  -5   5        0.12        0.34      0.38 o 
  -6  -5   5        2.88        3.03      0.41 o 
  -5  -5   5       39.81       39.67      0.99 o 
  -4  -5   5       13.91       14.39      0.79 o 
  -3  -5   5       13.35       15.57      0.63 o 
  -2  -5   5        0.00       -0.10      0.17 o 
  -1  -5   5      149.46      153.54      1.40 o 
   0  -5   5        0.49        0.17      0.14 o 
   1  -5   5       22.76       21.55      0.46 o 
   2  -5   5        1.87        2.45      0.21 o 
   3  -5   5       13.33       13.12      0.71 o 
   4  -5   5       35.95       32.14      1.02 o 
   5  -5   5        2.92        3.02      0.48 o 
   6  -5   5        0.06       -0.17      0.34 o 
  -7  -4   5        4.94        4.94      0.53 o 
  -6  -4   5       25.72       26.97      0.81 o 
  -5  -4   5        8.43       10.27      0.49 o 
  -4  -4   5        0.40        0.54      0.22 o 
  -3  -4   5      282.66      292.87      4.47 o 
  -2  -4   5      100.12       93.03      1.33 o 
  -1  -4   5      143.80      148.69      1.47 o 
   0  -4   5      219.28      237.44      2.00 o 
   1  -4   5      382.61      367.89      2.94 o 
   2  -4   5        0.65        0.52      0.14 o 
   3  -4   5       55.84       48.54      0.94 o 
   4  -4   5       19.62       21.18      0.92 o 
   5  -4   5        4.88        3.61      0.55 o 
   6  -4   5        0.70        0.75      0.48 o 
   7  -4   5        5.35        5.64      0.56 o 
  -8  -3   5        2.72        2.23      0.48 o 
  -7  -3   5        1.85        1.98      0.43 o 
  -6  -3   5        0.15        0.02      0.29 o 
  -5  -3   5       80.59       81.95      1.27 o 
  -4  -3   5       22.92       18.66      0.61 o 
  -3  -3   5        2.97        3.00      0.60 o 
  -2  -3   5       54.01       49.43      0.73 o 
  -1  -3   5      116.11      123.94      1.07 o 
   0  -3   5      342.44      339.28      2.41 o 
   1  -3   5       10.56        8.90      0.28 o 
   2  -3   5       33.44       33.31      0.45 o 
   3  -3   5       15.95       14.56      0.71 o 
   4  -3   5       51.74       43.64      0.88 o 
   5  -3   5       14.90       13.75      0.63 o 
   6  -3   5        6.28        5.85      0.73 o 
   7  -3   5        0.33       -0.03      0.29 o 
  -8  -2   5        1.24        1.30      0.42 o 
  -7  -2   5        7.60        9.60      0.49 o 
  -6  -2   5        4.18        3.64      0.29 o 
  -5  -2   5      180.41      186.97      1.69 o 
  -4  -2   5       65.15       68.00      0.79 o 
  -3  -2   5      536.95      574.82      5.20 o 
  -2  -2   5       18.46       25.06      0.47 o 
  -1  -2   5        7.67        8.56      0.18 o 
   0  -2   5        8.10        7.91      0.20 o 
   1  -2   5        0.72        2.64      0.17 o 
   2  -2   5      562.43      564.65      4.56 o 
   3  -2   5        5.75        7.03      0.43 o 
   4  -2   5       38.07       32.00      0.70 o 
   5  -2   5       73.15       72.59      1.16 o 
   6  -2   5        0.31        0.33      0.24 o 
   7  -2   5        0.33        0.26      0.42 o 
  -8  -1   5        8.08        9.56      1.11 o 
  -7  -1   5        1.17        1.24      0.45 o 
  -6  -1   5        8.28        7.36      0.70 o 
  -5  -1   5        5.22        4.46      0.18 o 
  -4  -1   5      378.77      371.14      3.06 o 
  -3  -1   5        7.06        6.71      0.22 o 
  -2  -1   5      163.15      154.53      1.89 o 
  -1  -1   5       47.11       48.41      0.59 o 
   0  -1   5     1247.10     1261.59      9.45 o 
   1  -1   5        4.69        6.90      0.22 o 
   2  -1   5        5.84        7.58      0.27 o 
   3  -1   5        7.89        9.19      0.49 o 
   4  -1   5       16.13       12.08      0.51 o 
   5  -1   5       73.86       67.62      1.05 o 
   6  -1   5        2.20        2.66      0.26 o 
   7  -1   5        0.45       -0.03      0.36 o 
   8  -1   5        0.30        0.65      0.64 o 
  -8   0   5        0.00        0.28      0.37 o 
  -7   0   5        0.23        0.01      0.24 o 
  -6   0   5       14.05       15.90      0.57 o 
  -5   0   5       36.47       39.55      0.57 o 
  -4   0   5      199.48      201.42      1.79 o 
  -3   0   5      166.50      149.56      1.73 o 
  -2   0   5     3087.49     3380.36     28.92 o 
  -1   0   5      490.00      454.01      3.60 o 
   0   0   5     1532.84     1554.99     10.76 o 
   1   0   5      606.83      627.71     11.48 o 
   2   0   5      839.67      804.77      9.89 o 
   3   0   5        0.92        1.35      0.20 o 
   4   0   5       27.52       26.28      0.56 o 
   5   0   5       16.53       18.06      0.46 o 
   6   0   5       17.76       15.83      0.99 o 
   7   0   5        2.06        2.35      0.45 o 
   8   0   5        2.00        3.31      0.55 o 
  -8   1   5        0.97        1.56      0.58 o 
  -7   1   5        5.76        7.59      0.54 o 
  -6   1   5        4.80        3.95      0.30 o 
  -5   1   5        1.16        0.45      0.27 o 
  -4   1   5      183.83      174.71      2.55 o 
  -3   1   5      282.62      291.32      3.35 o 
  -2   1   5        3.53        3.88      0.29 o 
  -1   1   5      285.28      295.79      2.23 o 
   0   1   5      159.51      157.39      1.17 o 
   1   1   5      654.06      658.51      6.53 o 
   2   1   5       92.09       79.48      1.12 o 
   3   1   5        7.24        6.33      0.25 o 
   4   1   5       31.44       30.19      0.93 o 
   5   1   5       12.53       11.66      0.38 o 
   6   1   5       20.56       21.38      1.10 o 
   7   1   5        9.12        8.73      1.10 o 
   8   1   5        0.06        0.06      0.65 o 
  -7   2   5        5.55        5.71      1.45 o 
  -6   2   5       13.97       17.16      0.98 o 
  -5   2   5        2.04        0.67      0.26 o 
  -4   2   5      325.59      335.23      5.09 o 
  -3   2   5       57.91       60.48      1.80 o 
  -2   2   5      358.37      435.15      3.46 o 
  -1   2   5      924.41     1043.81      7.29 o 
   0   2   5       14.17       12.44      0.60 o 
   1   2   5      274.51      272.61      2.18 o 
   2   2   5      185.34      203.04      2.55 o 
   3   2   5      294.98      291.18      2.88 o 
   4   2   5       28.98       29.53      0.57 o 
   5   2   5       13.38       13.90      0.51 o 
   6   2   5       34.10       34.39      0.86 o 
   7   2   5        1.86        1.89      0.77 o 
  -7   3   5        8.84       10.18      0.51 o 
  -6   3   5        0.20        0.26      0.31 o 
  -5   3   5       11.84       11.08      0.83 o 
  -4   3   5        1.84        0.50      0.29 o 
  -3   3   5      547.12      522.04      6.85 o 
  -2   3   5       16.49       20.91      0.50 o 
  -1   3   5      147.45      144.43      1.16 o 
   0   3   5        6.01        4.51      0.16 o 
   1   3   5      215.58      216.15      2.51 o 
   2   3   5        0.82        0.69      0.13 o 
   3   3   5        5.42        4.43      0.37 o 
   4   3   5        3.11        3.49      0.22 o 
   5   3   5        3.72        3.68      0.22 o 
   6   3   5       12.44       12.96      0.60 o 
   7   3   5        0.10        1.15      0.51 o 
   8   3   5        1.92        1.39      0.41 o 
  -7   4   5        0.00        0.22      0.30 o 
  -6   4   5        3.42        2.18      0.44 o 
  -5   4   5        8.45        9.64      0.71 o 
  -4   4   5        0.43       -0.17      0.27 o 
  -3   4   5      234.56      233.06      3.62 o 
  -2   4   5      219.92      207.12      2.41 o 
  -1   4   5     1183.98     1305.86     10.17 o 
   0   4   5       22.88       19.03      0.59 o 
   1   4   5      195.15      193.04      1.52 o 
   2   4   5       85.85       83.36      0.98 o 
   3   4   5       12.26       12.10      0.58 o 
   4   4   5        0.04       -0.03      0.14 o 
   5   4   5        0.07        0.23      0.18 o 
   6   4   5        1.39        2.19      0.40 o 
   7   4   5        5.19        5.18      0.55 o 
   8   4   5        1.10        1.17      0.43 o 
  -6   5   5        4.70        6.18      0.67 o 
  -5   5   5        1.11        0.74      0.61 o 
  -4   5   5        1.67        0.67      0.49 o 
  -3   5   5       73.49       69.01      1.71 o 
  -2   5   5      231.18      234.38      2.46 o 
  -1   5   5        0.29        0.08      0.16 o 
   0   5   5       41.82       41.15      0.53 o 
   1   5   5        2.83        3.23      0.22 o 
   2   5   5       37.77       40.37      0.87 o 
   3   5   5       26.99       24.92      0.63 o 
   4   5   5        1.17        1.13      0.34 o 
   5   5   5        4.39        4.11      0.43 o 
   6   5   5        0.33        0.65      0.24 o 
   7   5   5        2.50        3.29      0.82 o 
  -6   6   5        3.89        4.17      0.54 o 
  -5   6   5        1.31        0.75      0.51 o 
  -4   6   5        5.55        6.05      0.69 o 
  -3   6   5       40.31       38.63      1.72 o 
  -2   6   5        0.14       -0.19      0.19 o 
  -1   6   5        3.56        4.39      0.30 o 
   0   6   5      215.96      226.80      2.33 o 
   1   6   5        7.92        8.65      0.32 o 
   2   6   5       26.83       27.63      0.61 o 
   3   6   5       31.01       30.15      0.91 o 
   4   6   5        9.14        9.00      0.58 o 
   5   6   5        1.70        1.22      0.70 o 
   6   6   5        0.48        0.32      0.28 o 
   7   6   5        2.08        2.43      1.25 o 
  -5   7   5        0.56        0.25      0.39 o 
  -4   7   5        2.63        2.55      0.48 o 
  -3   7   5        0.28       -0.21      0.29 o 
  -2   7   5      119.29      129.54      1.54 o 
  -1   7   5        9.92        9.72      0.54 o 
   0   7   5        3.05        2.96      0.32 o 
   1   7   5        0.52        0.05      0.16 o 
   2   7   5        0.84        0.29      0.34 o 
   3   7   5        0.14        0.09      0.30 o 
   4   7   5        1.47        1.48      0.36 o 
   5   7   5        0.01        0.06      0.35 o 
   6   7   5        0.38        1.28      0.41 o 
   7   7   5        0.40       -0.21      0.49 o 
  -4   8   5        0.40        0.10      0.43 o 
  -3   8   5        3.10        5.06      0.73 o 
  -2   8   5       24.15       24.06      0.82 o 
  -1   8   5       16.03       15.82      1.35 o 
   0   8   5       57.66       58.81      1.15 o 
   1   8   5        2.23        1.84      0.33 o 
   2   8   5        1.61        1.47      0.33 o 
   3   8   5        0.65        0.16      0.36 o 
   4   8   5        0.11        0.32      0.35 o 
   5   8   5        0.09        0.12      0.38 o 
   6   8   5        0.00       -0.30      0.31 o 
  -3   9   5        0.19        0.53      0.70 o 
  -2   9   5        5.50        4.73      0.88 o 
  -1   9   5       33.24       36.13      1.11 o 
   0   9   5        0.04       -0.03      0.39 o 
   1   9   5        0.65        0.71      0.31 o 
   2   9   5        0.63        0.56      0.39 o 
   3   9   5        0.57        0.05      0.39 o 
   4   9   5        0.82        0.29      0.40 o 
   5   9   5        0.01       -0.09      0.45 o 
  -2  10   5        0.36       -0.10      0.60 o 
  -1  10   5        0.06        0.01      0.38 o 
   0  10   5        0.16        0.17      0.50 o 
   1  10   5       11.04       11.95      1.16 o 
   2  10   5        0.08       -0.56      0.56 o 
   3  10   5        0.21       -0.11      0.55 o 
   4  10   5        0.25       -0.34      0.43 o 
  -3 -10   6        1.66        0.49      0.60 o 
  -2 -10   6        2.89        2.28      0.62 o 
  -1 -10   6        0.05        0.55      0.56 o 
   0 -10   6        5.78        5.23      1.17 o 
   1 -10   6        0.04        0.13      0.53 o 
  -4  -9   6        0.02       -0.04      0.40 o 
  -3  -9   6        2.42        1.50      0.48 o 
  -2  -9   6        1.38        1.57      0.45 o 
  -1  -9   6        0.01        0.06      0.34 o 
   0  -9   6        3.22        3.80      0.46 o 
   1  -9   6        9.59       10.00      0.71 o 
   2  -9   6        0.38       -0.33      0.55 o 
   3  -9   6        1.10        0.41      0.68 o 
  -5  -8   6        1.24        1.43      0.43 o 
  -4  -8   6        4.22        4.10      0.56 o 
  -3  -8   6        1.31        0.01      0.33 o 
  -2  -8   6       19.63       21.05      0.99 o 
  -1  -8   6        0.23        0.20      0.27 o 
   0  -8   6        5.21        6.18      0.68 o 
   1  -8   6        8.60        7.30      0.52 o 
   2  -8   6        0.07       -0.20      0.30 o 
   3  -8   6        4.36        3.80      0.64 o 
   4  -8   6        0.84       -0.10      0.71 o 
  -6  -7   6        0.17        0.31      0.34 o 
  -5  -7   6        1.09        1.11      0.37 o 
  -4  -7   6        8.04        8.17      0.86 o 
  -3  -7   6        6.17        6.35      0.58 o 
  -2  -7   6        1.08        0.95      0.29 o 
  -1  -7   6        9.69        8.73      0.57 o 
   0  -7   6       11.11       11.85      0.56 o 
   1  -7   6        1.87        2.21      0.38 o 
   2  -7   6       32.12       34.21      0.85 o 
   3  -7   6        0.09       -0.16      0.33 o 
   4  -7   6        0.95        1.51      0.57 o 
   5  -7   6        1.09        1.24      0.57 o 
  -7  -6   6        1.28        1.36      0.51 o 
  -6  -6   6        3.04        3.58      0.43 o 
  -5  -6   6        0.04       -0.22      0.26 o 
  -4  -6   6        0.74        0.24      0.28 o 
  -3  -6   6       40.77       41.35      1.10 o 
  -2  -6   6        1.41        2.02      0.31 o 
  -1  -6   6       77.93       80.95      0.95 o 
   0  -6   6       31.03       30.23      0.70 o 
   1  -6   6       69.96       72.92      1.16 o 
   2  -6   6        2.07        2.51      0.25 o 
   3  -6   6       16.93       15.82      0.84 o 
   4  -6   6        0.16        0.04      0.35 o 
   5  -6   6        0.20       -0.11      0.36 o 
  -7  -5   6        0.48        0.87      0.94 o 
  -6  -5   6        0.21        0.32      0.25 o 
  -5  -5   6        0.78        1.52      0.31 o 
  -4  -5   6        0.44        0.29      0.29 o 
  -3  -5   6       29.60       28.01      0.83 o 
  -2  -5   6       24.14       24.54      0.62 o 
  -1  -5   6        3.34        3.57      0.25 o 
   0  -5   6       20.51       19.10      0.45 o 
   1  -5   6       50.90       55.11      0.76 o 
   2  -5   6      109.27      115.59      1.23 o 
   3  -5   6       24.82       24.08      0.74 o 
   4  -5   6        0.63        0.67      0.32 o 
   5  -5   6        0.22       -0.15      0.33 o 
   6  -5   6        4.20        4.73      0.90 o 
  -7  -4   6        1.57        2.29      0.45 o 
  -6  -4   6        1.68        0.50      0.29 o 
  -5  -4   6       38.88       41.83      1.19 o 
  -4  -4   6       24.67       26.34      1.01 o 
  -3  -4   6      121.91      128.32      1.91 o 
  -2  -4   6        6.83        8.60      0.41 o 
  -1  -4   6      118.35      131.29      1.40 o 
   0  -4   6        4.73        3.95      0.20 o 
   1  -4   6       16.14       19.35      0.45 o 
   2  -4   6       63.60       63.93      0.78 o 
   3  -4   6        5.09        5.10      0.39 o 
   4  -4   6       47.42       47.94      1.35 o 
   5  -4   6        2.16        2.16      0.40 o 
   6  -4   6        0.16        0.35      0.34 o 
   7  -4   6        0.18       -0.33      0.62 o 
  -8  -3   6        6.89        6.23      0.68 o 
  -7  -3   6        0.56        0.31      0.37 o 
  -6  -3   6        1.27        1.82      0.37 o 
  -5  -3   6        2.87        2.56      0.33 o 
  -4  -3   6       38.21       41.06      0.86 o 
  -3  -3   6      168.42      162.05      4.15 o 
  -2  -3   6        4.26        3.01      0.22 o 
  -1  -3   6       16.53       13.06      0.28 o 
   0  -3   6        7.87        9.95      0.28 o 
   1  -3   6        0.59        0.58      0.11 o 
   2  -3   6        0.97        0.68      0.12 o 
   3  -3   6      264.78      258.50      2.81 o 
   4  -3   6        4.88        4.10      0.36 o 
   5  -3   6        2.17        2.31      0.36 o 
   6  -3   6        0.51        0.61      0.31 o 
   7  -3   6        3.57        4.01      0.62 o 
  -8  -2   6        0.26        0.23      0.41 o 
  -7  -2   6        1.72        2.36      0.47 o 
  -6  -2   6       11.52       11.37      0.52 o 
  -5  -2   6       18.89       19.24      0.46 o 
  -4  -2   6      107.69      106.04      1.28 o 
  -3  -2   6       34.98       37.39      1.61 o 
  -2  -2   6     1069.92     1086.45      8.41 o 
  -1  -2   6      104.16       92.44      0.79 o 
   0  -2   6      685.50      697.82      4.59 o 
   1  -2   6      895.92      904.21      5.93 o 
   2  -2   6      182.60      160.14      1.58 o 
   3  -2   6       12.74       13.14      0.71 o 
   4  -2   6       43.78       41.89      0.83 o 
   5  -2   6        4.98        4.02      0.58 o 
   6  -2   6        0.00        0.01      0.25 o 
   7  -2   6        0.04        0.07      0.24 o 
  -8  -1   6        0.48        0.04      0.30 o 
  -7  -1   6       14.60       15.80      0.64 o 
  -6  -1   6        1.04        0.62      0.24 o 
  -5  -1   6        8.26        9.28      0.32 o 
  -4  -1   6        3.55        3.79      0.25 o 
  -3  -1   6       17.40       17.41      0.47 o 
  -2  -1   6      870.38      880.39      6.23 o 
  -1  -1   6        6.97        9.38      0.25 o 
   0  -1   6      278.63      252.94      2.11 o 
   1  -1   6      228.78      246.98      2.72 o 
   2  -1   6       46.13       39.43      0.64 o 
   3  -1   6      259.63      250.21      5.46 o 
   4  -1   6      103.79       98.64      1.60 o 
   5  -1   6        0.08        0.01      0.39 o 
   6  -1   6        3.67        3.29      0.30 o 
   7  -1   6        2.89        2.49      0.52 o 
  -8   0   6        0.10        0.41      0.33 o 
  -7   0   6       11.00       13.16      0.95 o 
  -6   0   6       15.30       16.01      1.28 o 
  -5   0   6        1.29        1.33      0.19 o 
  -4   0   6      422.35      417.15      3.89 o 
  -3   0   6        2.05        4.90      0.80 o 
  -2   0   6      695.25      726.55      6.69 o 
  -1   0   6      350.63      371.16      2.77 o 
   0   0   6       22.51       27.70      0.36 o 
   1   0   6        0.01        0.01      0.09 o 
   2   0   6      503.94      538.10      5.69 o 
   3   0   6      198.64      178.73      2.80 o 
   4   0   6       21.49       23.32      0.83 o 
   5   0   6       67.29       66.84      2.66 o 
   6   0   6        1.40        1.35      0.22 o 
   7   0   6        0.36        0.18      0.38 o 
   8   0   6        0.01        0.05      0.43 o 
  -8   1   6        6.05        6.21      0.57 o 
  -7   1   6       30.11       30.61      1.46 o 
  -6   1   6        0.82        1.44      0.22 o 
  -5   1   6       15.24       17.83      0.86 o 
  -4   1   6        0.71        1.10      0.20 o 
  -3   1   6      155.87      158.95      2.39 o 
  -2   1   6      302.42      295.78      3.14 o 
  -1   1   6      420.56      430.20      2.92 o 
   0   1   6       54.73       48.61      0.49 o 
   1   1   6       13.89       11.79      0.23 o 
   2   1   6       63.62       65.21      1.38 o 
   3   1   6        0.19        0.26      0.16 o 
   4   1   6      212.97      203.04      1.94 o 
   5   1   6        5.46        6.28      0.40 o 
   6   1   6        4.32        4.17      0.63 o 
   7   1   6        0.28        0.42      0.52 o 
   8   1   6        1.58        1.61      0.49 o 
  -7   2   6        0.15        0.62      0.36 o 
  -6   2   6        7.40        8.50      0.47 o 
  -5   2   6       55.65       54.82      1.03 o 
  -4   2   6       20.53       19.71      0.60 o 
  -3   2   6      798.21      796.56     14.30 o 
  -2   2   6      109.30      127.60      1.50 o 
  -1   2   6     2397.15     2485.01     15.85 o 
   0   2   6      286.50      280.21      2.15 o 
   1   2   6      407.29      437.00      2.81 o 
   2   2   6      769.78      774.67      6.13 o 
   3   2   6       15.28       10.36      0.40 o 
   4   2   6        0.34        0.01      0.13 o 
   5   2   6        4.84        5.20      0.30 o 
   6   2   6        4.07        3.31      0.44 o 
   7   2   6        0.14       -0.03      0.47 o 
   8   2   6        0.07       -0.08      0.80 o 
  -7   3   6        0.36        0.85      0.29 o 
  -6   3   6       50.81       53.89      1.14 o 
  -5   3   6        0.01       -0.20      0.20 o 
  -4   3   6       32.61       33.24      0.93 o 
  -3   3   6       11.26       11.03      0.49 o 
  -2   3   6      111.90      108.11      1.44 o 
  -1   3   6      624.65      614.28      4.13 o 
   0   3   6        0.08       -0.02      0.07 o 
   1   3   6      123.89      115.96      1.09 o 
   2   3   6       66.41       62.45      0.78 o 
   3   3   6       13.42       17.52      1.02 o 
   4   3   6       39.98       37.45      0.73 o 
   5   3   6       24.71       26.01      0.93 o 
   6   3   6        0.10        0.26      0.27 o 
   7   3   6        3.51        3.64      0.43 o 
   8   3   6        0.56        1.66      0.98 o 
  -7   4   6        0.43        0.34      0.32 o 
  -6   4   6       11.26       11.22      0.65 o 
  -5   4   6       16.10       16.04      0.68 o 
  -4   4   6        5.63        5.28      0.43 o 
  -3   4   6      281.36      277.96      3.42 o 
  -2   4   6       46.76       44.71      0.64 o 
  -1   4   6       43.88       45.81      0.82 o 
   0   4   6      350.00      365.29      2.64 o 
   1   4   6       59.93       49.76      0.62 o 
   2   4   6       28.84       31.36      0.61 o 
   3   4   6      218.28      229.03      3.49 o 
   4   4   6       38.67       35.43      0.75 o 
   5   4   6        3.59        4.72      0.35 o 
   6   4   6        6.01        6.46      0.34 o 
   7   4   6        0.19        0.06      0.36 o 
  -6   5   6       14.22       12.95      0.76 o 
  -5   5   6       11.41       12.07      0.71 o 
  -4   5   6        7.46        7.27      0.54 o 
  -3   5   6        2.97        3.09      0.39 o 
  -2   5   6       98.78       98.74      1.15 o 
  -1   5   6        6.42        7.06      0.38 o 
   0   5   6       46.16       44.69      0.72 o 
   1   5   6        0.41        0.98      0.17 o 
   2   5   6        1.33        1.49      0.22 o 
   3   5   6        5.47        4.49      0.41 o 
   4   5   6        4.05        5.62      0.61 o 
   5   5   6       19.84       19.97      0.71 o 
   6   5   6        0.84        0.56      0.26 o 
   7   5   6        0.95        0.55      0.61 o 
  -6   6   6        0.05        0.05      0.39 o 
  -5   6   6        5.24        4.54      0.53 o 
  -4   6   6       30.40       33.74      1.06 o 
  -3   6   6        1.92        1.60      0.38 o 
  -2   6   6      223.52      233.89      2.58 o 
  -1   6   6       26.43       27.62      0.63 o 
   0   6   6      207.61      211.44      2.31 o 
   1   6   6        0.13       -0.13      0.13 o 
   2   6   6       20.03       20.75      0.54 o 
   3   6   6       14.34       15.45      0.97 o 
   4   6   6        3.15        3.75      0.89 o 
   5   6   6        1.39        0.35      0.53 o 
   6   6   6        0.00        0.04      0.28 o 
   7   6   6        0.16        0.68      0.64 o 
  -5   7   6       19.34       19.01      1.57 o 
  -4   7   6        1.06        0.53      0.41 o 
  -3   7   6        4.39        4.19      0.62 o 
  -2   7   6        4.54        3.74      0.32 o 
  -1   7   6       59.42       63.48      1.38 o 
   0   7   6       19.43       20.59      0.65 o 
   1   7   6        6.27        6.56      0.32 o 
   2   7   6        0.73        0.58      0.27 o 
   3   7   6        4.02        3.79      0.46 o 
   4   7   6        2.87        3.67      0.55 o 
   5   7   6        0.71        0.81      0.37 o 
   6   7   6        2.04        1.28      0.39 o 
  -4   8   6        1.16        0.95      0.47 o 
  -3   8   6        3.00        3.28      0.64 o 
  -2   8   6       19.81       17.66      1.00 o 
  -1   8   6       13.44       13.78      0.95 o 
   0   8   6        0.10       -0.06      0.24 o 
   1   8   6       52.94       52.00      1.07 o 
   2   8   6        0.01       -0.07      0.27 o 
   3   8   6        7.50        5.84      0.62 o 
   4   8   6        6.46        6.13      0.71 o 
   5   8   6        0.22        0.33      0.42 o 
   6   8   6        0.00        0.23      0.31 o 
  -3   9   6        0.54        0.40      0.66 o 
  -2   9   6        0.16       -0.54      0.54 o 
  -1   9   6       15.31       16.08      0.92 o 
   0   9   6        4.06        4.26      0.57 o 
   1   9   6        0.19        0.11      0.30 o 
   2   9   6        1.97        2.01      0.57 o 
   3   9   6        0.05       -0.23      0.38 o 
   4   9   6        0.02        0.41      0.47 o 
   5   9   6        0.58        0.12      0.46 o 
  -1  10   6        9.61        8.00      0.72 o 
   0  10   6        0.39        0.09      0.36 o 
   1  10   6        5.36        3.75      0.80 o 
   2  10   6        3.59        2.68      0.79 o 
   3  10   6        0.93        0.20      0.80 o 
   4  10   6        0.04        0.40      0.79 o 
  -2 -10   7        2.82        1.84      0.67 o 
  -1 -10   7        0.79        0.34      0.52 o 
   0 -10   7        3.23        3.68      0.70 o 
  -4  -9   7        1.96        1.16      0.49 o 
  -3  -9   7        0.56        0.85      0.46 o 
  -2  -9   7        2.66        1.47      0.65 o 
  -1  -9   7        0.93        0.65      0.31 o 
   0  -9   7        9.37       10.60      0.64 o 
   1  -9   7        1.30        1.47      0.35 o 
   2  -9   7        0.10       -0.06      0.57 o 
  -5  -8   7        0.00       -0.12      0.36 o 
  -4  -8   7        0.92        0.81      0.41 o 
  -3  -8   7        0.00        0.14      0.39 o 
  -2  -8   7        0.17       -0.18      0.29 o 
  -1  -8   7       18.16       17.83      0.94 o 
   0  -8   7        0.87        0.44      0.25 o 
   1  -8   7       37.68       39.77      1.02 o 
   2  -8   7        0.73        0.20      0.53 o 
   3  -8   7        0.52        0.20      0.56 o 
   4  -8   7        0.01        0.11      0.84 o 
  -6  -7   7        0.06       -0.23      0.34 o 
  -5  -7   7        0.10       -0.08      0.31 o 
  -4  -7   7        0.41        0.50      0.50 o 
  -3  -7   7        7.21        7.51      0.63 o 
  -2  -7   7       31.58       30.94      1.20 o 
  -1  -7   7        9.56       10.24      0.48 o 
   0  -7   7        4.28        4.24      0.47 o 
   1  -7   7       41.76       45.01      1.21 o 
   2  -7   7        3.32        3.72      0.35 o 
   3  -7   7        4.73        5.15      0.65 o 
   4  -7   7        7.21        7.02      0.85 o 
   5  -7   7        3.98        4.22      0.74 o 
  -7  -6   7        0.01        0.12      0.24 o 
  -6  -6   7        0.00       -0.26      0.26 o 
  -5  -6   7        0.71        0.56      0.31 o 
  -4  -6   7        6.71        6.88      0.55 o 
  -3  -6   7        0.78        0.50      0.30 o 
  -2  -6   7        7.90        7.40      0.56 o 
  -1  -6   7       32.00       32.33      0.98 o 
   0  -6   7       28.31       27.64      0.76 o 
   1  -6   7       40.52       43.34      0.87 o 
   2  -6   7       99.95      104.84      1.36 o 
   3  -6   7        0.40        0.61      0.30 o 
   4  -6   7        2.23        2.87      0.49 o 
   5  -6   7        2.79        2.44      0.50 o 
  -7  -5   7        2.62        2.48      0.52 o 
  -6  -5   7        0.69        0.70      0.29 o 
  -5  -5   7        5.08        5.20      0.46 o 
  -4  -5   7        2.31        2.50      0.36 o 
  -3  -5   7       48.61       54.34      1.68 o 
  -2  -5   7       30.26       31.05      1.19 o 
  -1  -5   7      133.58      135.58      1.48 o 
   0  -5   7       92.01      101.19      1.14 o 
   1  -5   7        3.63        3.09      0.24 o 
   2  -5   7       31.18       32.31      0.59 o 
   3  -5   7        9.39        9.95      0.56 o 
   4  -5   7       24.46       28.35      1.49 o 
   5  -5   7        5.55        5.34      0.58 o 
   6  -5   7        1.54        1.01      0.43 o 
  -7  -4   7        3.95        3.08      0.58 o 
  -6  -4   7        1.78        2.15      0.40 o 
  -5  -4   7        0.34        0.14      0.23 o 
  -4  -4   7        0.97        0.75      0.25 o 
  -3  -4   7       82.34       83.06      1.45 o 
  -2  -4   7        0.19       -0.17      0.17 o 
  -1  -4   7       39.76       35.35      0.79 o 
   0  -4   7      417.27      437.14      3.64 o 
   1  -4   7       14.33       16.87      0.45 o 
   2  -4   7      427.12      426.68      3.34 o 
   3  -4   7       32.82       30.75      0.82 o 
   4  -4   7        0.80        0.58      0.26 o 
   5  -4   7        0.18        0.28      0.32 o 
   6  -4   7        6.09        5.83      0.58 o 
  -7  -3   7        1.15        1.47      0.47 o 
  -6  -3   7       10.02        9.88      0.59 o 
  -5  -3   7        1.53        0.84      0.27 o 
  -4  -3   7       32.85       33.57      0.80 o 
  -3  -3   7        5.17        3.49      0.61 o 
  -2  -3   7      168.04      179.06      1.94 o 
  -1  -3   7     1013.38     1027.26      7.22 o 
   0  -3   7      259.24      292.49      2.17 o 
   1  -3   7      410.36      426.78      3.33 o 
   2  -3   7      175.46      171.32      1.69 o 
   3  -3   7       17.30       14.83      0.57 o 
   4  -3   7        2.50        2.99      0.34 o 
   5  -3   7       10.92       12.21      0.66 o 
   6  -3   7        5.64        6.41      0.55 o 
   7  -3   7        1.08        2.03      0.40 o 
  -8  -2   7        0.04       -0.41      0.41 o 
  -7  -2   7        7.66       10.39      0.81 o 
  -6  -2   7        0.06        0.15      0.25 o 
  -5  -2   7        0.28        0.08      0.15 o 
  -4  -2   7       12.17       14.16      0.43 o 
  -3  -2   7      118.70      123.18      2.54 o 
  -2  -2   7       29.01       29.74      0.52 o 
  -1  -2   7      125.78      124.46      1.13 o 
   0  -2   7      241.49      279.51      2.67 o 
   1  -2   7      638.82      673.13      4.53 o 
   2  -2   7      166.84      165.15      1.65 o 
   3  -2   7      590.25      580.79      5.52 o 
   4  -2   7        0.03       -0.06      0.20 o 
   5  -2   7        4.34        4.91      0.38 o 
   6  -2   7        4.32        4.72      1.09 o 
   7  -2   7        5.41        4.76      0.53 o 
  -8  -1   7       14.75       15.82      0.73 o 
  -7  -1   7       11.25       12.17      0.63 o 
  -6  -1   7       17.01       16.59      0.65 o 
  -5  -1   7        1.20        1.05      0.19 o 
  -4  -1   7       57.72       63.88      0.91 o 
  -3  -1   7        6.34        4.08      0.57 o 
  -2  -1   7      128.19      148.44      1.28 o 
  -1  -1   7      146.18      146.16      1.15 o 
   0  -1   7     2603.35     2807.45     18.10 o 
   1  -1   7      715.65      785.48      6.08 o 
   2  -1   7      131.21      142.53      1.61 o 
   3  -1   7      141.32      147.38      2.52 o 
   4  -1   7       85.13       76.48      1.40 o 
   5  -1   7       18.37       20.04      0.89 o 
   6  -1   7        1.20        1.58      0.44 o 
   7  -1   7        2.19        1.33      0.50 o 
  -8   0   7        1.24        1.52      0.39 o 
  -7   0   7        0.02       -0.28      0.28 o 
  -6   0   7       25.00       25.32      0.63 o 
  -5   0   7       17.38       21.05      0.60 o 
  -4   0   7       10.57        9.90      0.35 o 
  -3   0   7       38.36       37.19      1.30 o 
  -2   0   7      636.10      657.50      9.60 o 
  -1   0   7       94.13       94.66      1.35 o 
   0   0   7      270.65      266.00      2.06 o 
   1   0   7     2350.82     2442.32     23.43 o 
   2   0   7       93.39       93.36      1.45 o 
   3   0   7      621.74      616.63     12.09 o 
   4   0   7      111.10      111.47      1.76 o 
   5   0   7        1.65        2.01      0.32 o 
   6   0   7        0.25       -0.02      0.21 o 
   7   0   7        1.85        1.66      0.49 o 
   8   0   7        3.31        3.64      0.62 o 
  -7   1   7       10.08       10.44      0.67 o 
  -6   1   7       25.32       26.23      0.66 o 
  -5   1   7       66.52       66.15      1.12 o 
  -4   1   7       14.68       12.31      0.69 o 
  -3   1   7      173.93      179.37      3.84 o 
  -2   1   7      157.69      129.05      1.34 o 
  -1   1   7      540.20      567.94      4.52 o 
   0   1   7     2456.52     2527.06     17.32 o 
   1   1   7      912.95     1041.38      7.98 o 
   2   1   7      765.26      811.68      7.08 o 
   3   1   7       85.24       80.33      1.34 o 
   4   1   7       10.41       10.72      0.54 o 
   5   1   7       12.59        9.72      0.51 o 
   6   1   7        3.35        3.39      0.29 o 
   7   1   7        1.57        1.70      0.59 o 
   8   1   7        0.13        0.82      0.46 o 
  -7   2   7        0.03       -0.13      0.21 o 
  -6   2   7       17.81       19.41      0.65 o 
  -5   2   7        0.00       -0.18      0.18 o 
  -4   2   7        0.01        0.05      0.18 o 
  -3   2   7       22.00       17.65      0.72 o 
  -2   2   7       78.09       76.78      0.85 o 
  -1   2   7       55.42       56.76      0.56 o 
   0   2   7       12.00       13.32      0.36 o 
   1   2   7       71.56       83.83      0.77 o 
   2   2   7     1023.39     1041.61     10.00 o 
   3   2   7       15.14       16.76      1.06 o 
   4   2   7      336.45      343.29      3.49 o 
   5   2   7        3.25        2.99      0.28 o 
   6   2   7        5.08        4.46      0.44 o 
   7   2   7        0.05       -0.37      0.49 o 
   8   2   7        0.64        1.02      0.66 o 
  -7   3   7       23.43       24.68      0.77 o 
  -6   3   7       11.04        9.89      0.59 o 
  -5   3   7        3.24        2.44      0.34 o 
  -4   3   7        1.82        2.04      0.30 o 
  -3   3   7       23.69       24.64      0.94 o 
  -2   3   7        3.30        3.53      0.17 o 
  -1   3   7        7.12       10.33      0.26 o 
   0   3   7        8.85       11.50      0.29 o 
   1   3   7     1038.79     1077.92      7.08 o 
   2   3   7      173.59      200.83      1.75 o 
   3   3   7       82.51       93.51      2.35 o 
   4   3   7       53.93       50.52      1.32 o 
   5   3   7       56.53       57.65      1.96 o 
   6   3   7        0.00        0.04      0.27 o 
   7   3   7        0.41        0.28      0.36 o 
   8   3   7        0.54        1.54      0.96 o 
  -7   4   7        1.85        1.32      0.37 o 
  -6   4   7        0.04        0.20      0.31 o 
  -5   4   7       34.18       33.58      0.96 o 
  -4   4   7       19.33       21.14      1.10 o 
  -3   4   7       10.94       10.84      1.08 o 
  -2   4   7       86.12       84.18      1.23 o 
  -1   4   7      254.46      249.57      2.45 o 
   0   4   7      125.96      131.44      1.29 o 
   1   4   7       24.82       23.18      0.39 o 
   2   4   7      361.13      366.30      3.22 o 
   3   4   7       38.16       39.52      0.72 o 
   4   4   7       37.79       41.82      0.85 o 
   5   4   7       43.11       45.73      0.92 o 
   6   4   7        1.13        1.09      0.24 o 
   7   4   7        1.14        1.17      0.42 o 
  -6   5   7       17.20       18.52      0.85 o 
  -5   5   7       33.38       34.70      1.05 o 
  -4   5   7       24.73       22.76      1.24 o 
  -3   5   7        7.96        6.82      0.52 o 
  -2   5   7       41.67       40.29      0.67 o 
  -1   5   7       75.58       79.24      1.02 o 
   0   5   7      137.91      138.50      1.40 o 
   1   5   7      118.76      121.82      1.21 o 
   2   5   7       68.22       73.35      1.01 o 
   3   5   7       80.80       91.63      1.39 o 
   4   5   7        5.50        5.29      0.35 o 
   5   5   7        1.68        2.69      0.34 o 
   6   5   7       12.56       11.16      0.58 o 
   7   5   7        0.05        0.14      0.41 o 
  -6   6   7        0.01        0.53      0.82 o 
  -5   6   7        5.76        6.64      0.61 o 
  -4   6   7        1.44        1.80      0.40 o 
  -3   6   7        2.62        3.54      0.53 o 
  -2   6   7        8.05        8.42      0.40 o 
  -1   6   7        4.23        5.00      0.34 o 
   0   6   7       19.18       17.39      0.53 o 
   1   6   7       51.24       49.37      0.76 o 
   2   6   7        0.13        0.20      0.20 o 
   3   6   7      102.70      103.20      2.43 o 
   4   6   7        0.13       -0.06      0.37 o 
   5   6   7       19.33       22.24      0.77 o 
   6   6   7        2.27        2.00      0.40 o 
   7   6   7        0.73       -0.13      0.41 o 
  -5   7   7        0.36       -0.14      0.41 o 
  -4   7   7        3.79        3.76      0.91 o 
  -3   7   7        0.76       -0.08      0.27 o 
  -2   7   7        0.29       -0.20      0.24 o 
  -1   7   7        1.28        1.09      0.28 o 
   0   7   7        0.43        0.65      0.24 o 
   1   7   7       13.73       13.76      0.59 o 
   2   7   7       40.34       43.25      0.92 o 
   3   7   7       11.73       10.90      0.83 o 
   4   7   7        7.36        8.31      0.76 o 
   5   7   7        3.04        3.05      0.39 o 
   6   7   7        6.03        5.44      0.55 o 
  -4   8   7        5.84        7.78      1.01 o 
  -3   8   7        2.78        2.68      1.17 o 
  -2   8   7        0.29       -0.30      0.48 o 
  -1   8   7       25.86       28.08      0.82 o 
   0   8   7        4.33        3.54      0.38 o 
   1   8   7        6.92        6.56      0.46 o 
   2   8   7        1.50        1.48      0.38 o 
   3   8   7        8.14        7.57      0.81 o 
   4   8   7        5.02        5.84      1.57 o 
   5   8   7        0.08        0.41      0.37 o 
   6   8   7        2.28        2.52      0.79 o 
  -3   9   7        0.00       -0.60      0.60 o 
  -2   9   7        0.29        0.14      0.60 o 
  -1   9   7        0.53       -0.04      0.30 o 
   0   9   7        6.14        6.46      0.57 o 
   1   9   7        4.88        4.33      1.75 o 
   2   9   7        1.12        1.66      0.50 o 
   3   9   7        4.15        3.32      0.69 o 
   4   9   7        3.69        2.92      0.66 o 
   5   9   7        0.12        0.17      0.42 o 
  -1  10   7        2.69        0.97      0.47 o 
   0  10   7        3.62        4.12      0.52 o 
   1  10   7        0.53        0.43      0.61 o 
   2  10   7        3.54        2.60      0.79 o 
   3  10   7        0.21       -0.49      0.65 o 
  -1 -10   8        2.63        0.87      0.94 o 
  -4  -9   8        0.14       -0.24      0.52 o 
  -3  -9   8        2.91        1.80      0.63 o 
  -2  -9   8        0.40        0.53      0.47 o 
  -1  -9   8        0.01        0.28      0.45 o 
   0  -9   8        7.08        6.39      0.53 o 
   1  -9   8       19.21       18.62      0.91 o 
   2  -9   8        0.00        0.08      0.60 o 
  -5  -8   8        0.03        0.17      0.39 o 
  -4  -8   8        0.74        0.32      0.39 o 
  -3  -8   8        0.34       -0.20      0.36 o 
  -2  -8   8        0.27        0.11      0.34 o 
  -1  -8   8        5.04        5.28      0.44 o 
   0  -8   8        5.10        5.04      0.38 o 
   1  -8   8        0.85        1.14      0.35 o 
   2  -8   8        6.66        5.50      0.87 o 
   3  -8   8        1.03        1.32      0.68 o 
  -6  -7   8        1.00        0.94      0.39 o 
  -5  -7   8        0.00       -0.29      0.31 o 
  -4  -7   8        3.48        2.92      0.47 o 
  -3  -7   8        6.05        6.64      1.02 o 
  -2  -7   8        3.83        3.93      0.42 o 
  -1  -7   8        0.07       -0.09      0.22 o 
   0  -7   8        4.08        4.44      0.50 o 
   1  -7   8       65.88       66.81      1.38 o 
   2  -7   8       18.73       18.77      0.81 o 
   3  -7   8        0.01        0.17      0.43 o 
   4  -7   8        8.07        7.12      0.87 o 
  -6  -6   8        0.05        0.07      0.31 o 
  -5  -6   8        4.43        3.49      0.60 o 
  -4  -6   8        2.28        2.60      0.41 o 
  -3  -6   8        0.02       -0.04      0.28 o 
  -2  -6   8        5.68        6.83      0.49 o 
  -1  -6   8        0.34        0.25      0.16 o 
   0  -6   8       33.69       34.26      0.85 o 
   1  -6   8        0.41        0.60      0.26 o 
   2  -6   8       16.86       17.79      0.50 o 
   3  -6   8        2.93        1.83      0.35 o 
   4  -6   8        0.41        0.21      0.37 o 
   5  -6   8        4.21        4.95      0.62 o 
  -7  -5   8        0.02       -0.16      0.40 o 
  -6  -5   8        2.24        2.01      0.36 o 
  -5  -5   8       10.02        9.72      0.66 o 
  -4  -5   8        1.27        1.15      0.32 o 
  -3  -5   8       13.02       12.21      0.66 o 
  -2  -5   8      141.19      147.32      2.38 o 
  -1  -5   8        0.96        1.72      0.22 o 
   0  -5   8       32.59       32.33      0.71 o 
   1  -5   8       16.15       16.93      0.46 o 
   2  -5   8      236.89      239.83      2.16 o 
   3  -5   8        1.55        1.78      0.34 o 
   4  -5   8       16.02       14.44      0.83 o 
   5  -5   8        6.50        7.11      0.64 o 
   6  -5   8        9.66       12.73      0.85 o 
  -7  -4   8        0.70        0.45      0.49 o 
  -6  -4   8        1.18        0.67      0.28 o 
  -5  -4   8        0.95        0.66      0.27 o 
  -4  -4   8        2.18        1.10      0.50 o 
  -3  -4   8        6.51        7.83      0.51 o 
  -2  -4   8        2.73        3.08      0.34 o 
  -1  -4   8        0.04       -0.12      0.14 o 
   0  -4   8        0.08        0.16      0.13 o 
   1  -4   8       21.54       21.45      0.61 o 
   2  -4   8       10.70       12.00      0.44 o 
   3  -4   8       64.13       64.30      1.19 o 
   4  -4   8        0.78        0.65      0.28 o 
   5  -4   8        1.33        2.38      0.95 o 
   6  -4   8        2.01        2.44      0.46 o 
  -7  -3   8        2.80        2.65      0.55 o 
  -6  -3   8       16.15       16.46      0.60 o 
  -5  -3   8       19.28       21.06      0.68 o 
  -4  -3   8        0.83        0.74      0.24 o 
  -3  -3   8       21.90       23.20      0.91 o 
  -2  -3   8      104.74      112.31      2.33 o 
  -1  -3   8      258.18      271.08      2.17 o 
   0  -3   8        5.07        4.18      0.22 o 
   1  -3   8       39.47       37.73      0.61 o 
   2  -3   8      119.50      110.06      1.24 o 
   3  -3   8      139.12      137.33      1.84 o 
   4  -3   8       14.73       14.84      0.61 o 
   5  -3   8       47.84       46.58      1.03 o 
   6  -3   8        4.28        5.31      0.52 o 
   7  -3   8       10.88       12.38      0.86 o 
  -7  -2   8        2.11        1.31      0.50 o 
  -6  -2   8       20.75       21.80      0.77 o 
  -5  -2   8        3.32        2.87      0.26 o 
  -4  -2   8       20.49       20.62      0.53 o 
  -3  -2   8       37.47       37.27      1.02 o 
  -2  -2   8        0.25        0.31      0.11 o 
  -1  -2   8       25.29       22.59      0.36 o 
   0  -2   8      168.06      169.20      1.46 o 
   1  -2   8       20.43       22.59      0.39 o 
   2  -2   8       29.43       29.29      0.45 o 
   3  -2   8        8.44        8.50      0.46 o 
   4  -2   8       41.05       41.99      0.90 o 
   5  -2   8        1.13        0.69      0.28 o 
   6  -2   8        3.30        4.39      0.46 o 
   7  -2   8        0.00        0.12      0.29 o 
  -7  -1   8        9.77       10.19      0.77 o 
  -6  -1   8        7.98        8.23      0.42 o 
  -5  -1   8       35.11       30.51      0.71 o 
  -4  -1   8      152.54      153.05      2.80 o 
  -3  -1   8       71.83       66.83      1.56 o 
  -2  -1   8      120.99      110.52      1.04 o 
  -1  -1   8     1608.18     1657.96     10.68 o 
   0  -1   8        2.15        3.80      0.17 o 
   1  -1   8      117.45       96.25      1.13 o 
   2  -1   8       22.42       27.34      0.58 o 
   3  -1   8      401.27      381.87      4.50 o 
   4  -1   8        8.07        8.25      0.56 o 
   5  -1   8        4.97        6.30      0.54 o 
   6  -1   8       19.12       18.59      0.64 o 
   7  -1   8        9.49       11.93      0.74 o 
  -7   0   8        0.01        0.03      0.33 o 
  -6   0   8        1.74        2.05      0.27 o 
  -5   0   8       16.85       17.73      0.80 o 
  -4   0   8        4.51        5.23      0.66 o 
  -3   0   8        0.43        0.40      0.26 o 
  -2   0   8       69.39       70.91      0.76 o 
  -1   0   8        0.00        0.80      0.09 o 
   0   0   8       49.37       67.22      0.71 o 
   1   0   8      263.57      246.44      2.42 o 
   2   0   8       20.03       23.63      0.52 o 
   3   0   8       52.40       53.18      1.31 o 
   4   0   8       97.01      100.48      1.69 o 
   5   0   8        3.89        3.10      0.40 o 
   6   0   8        0.33        1.20      0.30 o 
   7   0   8        0.99        2.33      0.65 o 
  -7   1   8       36.74       35.80      1.12 o 
  -6   1   8       12.56       10.75      0.52 o 
  -5   1   8       21.59       18.41      0.64 o 
  -4   1   8       42.17       44.98      1.06 o 
  -3   1   8        3.58        2.99      0.34 o 
  -2   1   8        0.67        1.00      0.14 o 
  -1   1   8      165.86      189.04      1.46 o 
   0   1   8     1169.97     1221.52      8.32 o 
   1   1   8       27.50       31.36      0.53 o 
   2   1   8        1.58        0.48      0.16 o 
   3   1   8        0.79        0.58      0.27 o 
   4   1   8      169.81      168.24      2.40 o 
   5   1   8       47.02       45.55      1.13 o 
   6   1   8       25.78       26.05      0.77 o 
   7   1   8        4.05        3.54      1.01 o 
  -7   2   8        3.68        3.19      0.34 o 
  -6   2   8        5.01        3.82      0.38 o 
  -5   2   8       46.22       49.93      1.03 o 
  -4   2   8        6.71        8.38      0.46 o 
  -3   2   8        1.74        1.46      0.24 o 
  -2   2   8      138.51      144.43      1.42 o 
  -1   2   8        5.23        6.39      0.31 o 
   0   2   8        9.11        6.15      0.21 o 
   1   2   8      393.52      403.14      2.85 o 
   2   2   8        0.64        0.12      0.12 o 
   3   2   8        0.24        0.20      0.24 o 
   4   2   8        3.04        3.20      0.30 o 
   5   2   8       55.73       52.67      1.20 o 
   6   2   8        0.18        0.16      0.30 o 
   7   2   8        1.07        0.78      0.56 o 
  -7   3   8        0.09        0.29      0.28 o 
  -6   3   8       39.14       42.86      1.06 o 
  -5   3   8       44.88       45.67      1.06 o 
  -4   3   8       75.65       69.31      1.31 o 
  -3   3   8      201.40      182.04      2.43 o 
  -2   3   8      136.75      133.51      1.32 o 
  -1   3   8       63.88       57.01      0.70 o 
   0   3   8     1055.75     1110.94      6.87 o 
   1   3   8        4.55        6.57      0.22 o 
   2   3   8        0.04       -0.11      0.11 o 
   3   3   8       77.11       74.53      1.14 o 
   4   3   8       72.79       84.31      1.28 o 
   5   3   8        0.01        0.35      0.24 o 
   6   3   8        3.69        2.15      0.27 o 
   7   3   8        7.05        6.81      0.59 o 
  -6   4   8        0.45        0.67      0.33 o 
  -5   4   8        0.05        0.18      0.28 o 
  -4   4   8       26.27       26.30      0.98 o 
  -3   4   8       10.29       13.06      0.64 o 
  -2   4   8        1.39        1.66      0.19 o 
  -1   4   8       57.98       57.89      0.78 o 
   0   4   8       24.49       23.33      0.39 o 
   1   4   8        0.08        0.11      0.11 o 
   2   4   8      126.41      116.34      1.33 o 
   3   4   8       39.15       42.89      0.87 o 
   4   4   8        1.69        3.03      0.32 o 
   5   4   8       31.18       32.19      0.81 o 
   6   4   8        6.61        5.39      0.51 o 
   7   4   8        0.41        0.31      0.48 o 
  -6   5   8       18.54       18.27      1.05 o 
  -5   5   8        0.48        0.24      0.34 o 
  -4   5   8        0.43        0.07      0.28 o 
  -3   5   8        0.22        0.01      0.25 o 
  -2   5   8        6.60        4.66      0.29 o 
  -1   5   8       15.22       16.68      0.42 o 
   0   5   8        9.44       11.06      0.34 o 
   1   5   8      234.89      252.58      2.16 o 
   2   5   8       27.78       25.42      0.89 o 
   3   5   8        9.47        6.99      0.44 o 
   4   5   8       11.97        9.64      0.46 o 
   5   5   8       31.51       34.24      1.11 o 
   6   5   8        9.92       11.24      1.20 o 
   7   5   8        0.10       -0.30      0.55 o 
  -6   6   8        1.37        1.81      0.81 o 
  -5   6   8        1.68        1.70      0.44 o 
  -4   6   8       13.05       12.89      0.79 o 
  -3   6   8        0.03        0.05      0.30 o 
  -2   6   8        0.55        0.12      0.19 o 
  -1   6   8       24.83       25.22      0.65 o 
   0   6   8        2.79        2.79      0.31 o 
   1   6   8        0.21        0.16      0.16 o 
   2   6   8       10.14        7.58      0.40 o 
   3   6   8        0.04       -0.23      0.23 o 
   4   6   8        9.66        8.71      0.55 o 
   5   6   8        0.91        0.51      0.34 o 
   6   6   8       10.19       10.14      0.66 o 
   7   6   8        0.56       -0.10      0.46 o 
  -5   7   8       19.19       20.19      1.03 o 
  -4   7   8       10.26       10.82      0.79 o 
  -3   7   8       16.87       15.64      1.09 o 
  -2   7   8       10.50       10.45      0.52 o 
  -1   7   8       10.45       11.10      0.54 o 
   0   7   8        5.73        5.78      0.42 o 
   1   7   8       50.11       50.07      0.77 o 
   2   7   8        0.40        0.82      0.24 o 
   3   7   8        6.79        5.41      0.55 o 
   4   7   8       14.96       12.56      0.77 o 
   5   7   8        2.07        3.02      0.39 o 
   6   7   8        0.38        0.36      0.37 o 
  -4   8   8        0.16        0.30      0.72 o 
  -3   8   8        5.58        5.35      0.71 o 
  -2   8   8        0.37        0.63      0.32 o 
  -1   8   8        0.01        0.06      0.28 o 
   0   8   8        7.60        8.26      0.51 o 
   1   8   8        4.17        4.03      0.38 o 
   2   8   8        2.06        1.70      0.35 o 
   3   8   8        1.88        1.10      0.41 o 
   4   8   8        6.59        6.22      0.90 o 
   5   8   8        0.58        0.76      0.34 o 
   6   8   8        1.80        1.14      0.79 o 
  -3   9   8        0.46        0.87      0.73 o 
  -2   9   8        2.07        1.64      0.50 o 
  -1   9   8        0.50        0.22      0.31 o 
   0   9   8        0.14       -0.12      0.33 o 
   1   9   8        0.05        0.05      0.29 o 
   2   9   8        8.20        7.48      0.93 o 
   3   9   8        1.91        1.84      0.49 o 
   4   9   8        2.89        1.41      0.49 o 
   5   9   8        1.26        0.56      0.78 o 
  -1  10   8        0.02       -0.36      0.36 o 
   0  10   8        1.48        1.21      0.42 o 
   1  10   8        0.04       -0.11      0.56 o 
   2  10   8        0.00       -0.59      0.59 o 
   3  10   8        0.10       -0.56      0.74 o 
  -3  -9   9        0.00       -0.21      0.54 o 
  -2  -9   9        0.18        0.42      0.48 o 
  -1  -9   9        4.74        5.07      0.71 o 
   0  -9   9        0.88        0.84      0.37 o 
   1  -9   9        8.56        6.53      0.51 o 
  -5  -8   9        1.52        0.50      0.69 o 
  -4  -8   9        1.74        1.22      0.48 o 
  -3  -8   9        0.09       -0.22      0.37 o 
  -2  -8   9        0.14        0.26      0.36 o 
  -1  -8   9        0.20        0.15      0.28 o 
   0  -8   9        8.91        8.97      0.51 o 
   1  -8   9        5.77        5.16      0.49 o 
   2  -8   9        1.33        1.56      0.64 o 
   3  -8   9        0.24        0.36      0.62 o 
  -6  -7   9        0.89        0.19      0.61 o 
  -5  -7   9        1.19        1.09      0.40 o 
  -4  -7   9        1.47        1.78      0.44 o 
  -3  -7   9        9.13        9.18      1.02 o 
  -2  -7   9        2.53        2.17      0.37 o 
  -1  -7   9       11.86       13.24      0.59 o 
   0  -7   9       15.76       19.30      0.70 o 
   1  -7   9        0.85        1.44      0.34 o 
   2  -7   9       45.33       40.59      2.75 o 
   3  -7   9        0.29       -0.27      0.43 o 
   4  -7   9        1.88        1.89      0.89 o 
  -6  -6   9        0.56        0.61      0.35 o 
  -5  -6   9        0.03       -0.02      0.30 o 
  -4  -6   9        2.98        1.99      0.41 o 
  -3  -6   9        7.13        5.78      0.60 o 
  -2  -6   9        1.70        1.51      0.31 o 
  -1  -6   9        6.37        5.37      0.34 o 
   0  -6   9        1.62        1.75      0.31 o 
   1  -6   9       98.89      102.50      4.40 o 
   2  -6   9        8.39        8.03      0.59 o 
   3  -6   9       10.64       12.17      0.59 o 
   4  -6   9        5.14        5.85      0.64 o 
   5  -6   9        0.09        0.01      0.42 o 
  -7  -5   9        0.78        0.49      0.28 o 
  -6  -5   9        6.90        7.41      0.56 o 
  -5  -5   9        1.60        1.59      0.35 o 
  -4  -5   9        2.35        2.02      0.37 o 
  -3  -5   9        2.68        2.36      0.57 o 
  -2  -5   9       11.64       11.81      0.55 o 
  -1  -5   9        1.95        2.04      0.23 o 
   0  -5   9       82.34       89.29      1.30 o 
   1  -5   9       25.27       25.52      0.91 o 
   2  -5   9       83.61       81.97      1.03 o 
   3  -5   9       54.89       53.04      1.16 o 
   4  -5   9        0.08        0.24      0.36 o 
   5  -5   9        6.22        5.65      0.61 o 
   6  -5   9        0.21       -0.43      0.50 o 
  -7  -4   9        3.64        3.15      0.67 o 
  -6  -4   9        0.09       -0.25      0.25 o 
  -5  -4   9       11.64       12.67      0.61 o 
  -4  -4   9       27.76       25.73      0.83 o 
  -3  -4   9        1.78        2.37      0.36 o 
  -2  -4   9        7.13        7.57      0.61 o 
  -1  -4   9        6.67        6.92      0.32 o 
   0  -4   9       15.02       15.57      0.38 o 
   1  -4   9      153.08      154.51      1.87 o 
   2  -4   9      217.55      217.31      2.18 o 
   3  -4   9       22.85       22.90      0.75 o 
   4  -4   9       11.00        9.90      0.59 o 
   5  -4   9       10.99       12.20      0.94 o 
   6  -4   9        2.54        2.91      0.50 o 
  -7  -3   9        2.10        2.28      0.61 o 
  -6  -3   9        1.26        1.40      0.33 o 
  -5  -3   9       38.80       38.86      0.96 o 
  -4  -3   9       24.19       22.21      1.07 o 
  -3  -3   9       71.42       71.15      1.63 o 
  -2  -3   9      165.17      160.74      1.86 o 
  -1  -3   9        0.22        0.03      0.13 o 
   0  -3   9      235.12      229.22      1.95 o 
   1  -3   9       76.06       78.25      0.96 o 
   2  -3   9        4.92        4.31      0.24 o 
   3  -3   9      463.03      452.03      4.61 o 
   4  -3   9        3.53        3.03      0.37 o 
   5  -3   9       14.98       15.19      0.68 o 
   6  -3   9        1.00        1.27      0.37 o 
  -7  -2   9        0.29        0.33      0.46 o 
  -6  -2   9        8.90        9.54      1.47 o 
  -5  -2   9        0.04        0.18      0.35 o 
  -4  -2   9        6.16        7.51      0.47 o 
  -3  -2   9      156.51      148.23      2.08 o 
  -2  -2   9        4.41        3.66      0.22 o 
  -1  -2   9      117.01      114.68      1.03 o 
   0  -2   9      187.38      195.60      1.68 o 
   1  -2   9       41.46       47.15      0.73 o 
   2  -2   9      765.54      748.57      5.46 o 
   3  -2   9      110.20      106.20      1.53 o 
   4  -2   9       61.69       62.06      1.14 o 
   5  -2   9        0.19        0.37      0.26 o 
   6  -2   9        1.37        1.37      0.36 o 
   7  -2   9        3.94        4.66      0.48 o 
  -7  -1   9       18.93       19.13      2.78 o 
  -6  -1   9        9.07        8.72      0.50 o 
  -5  -1   9       51.38       46.97      0.95 o 
  -4  -1   9        0.09        0.30      0.17 o 
  -3  -1   9        9.39       10.67      0.61 o 
  -2  -1   9        0.91        0.72      0.13 o 
  -1  -1   9      265.43      269.50      2.00 o 
   0  -1   9       53.46       44.10      0.54 o 
   1  -1   9      365.16      357.34      3.02 o 
   2  -1   9       43.87       39.19      0.74 o 
   3  -1   9      156.52      150.02      2.23 o 
   4  -1   9      391.49      375.20      4.60 o 
   5  -1   9        0.40        0.00      0.35 o 
   6  -1   9       28.65       29.77      1.07 o 
   7  -1   9        0.03        0.05      0.27 o 
  -7   0   9       12.82       14.10      0.76 o 
  -6   0   9       20.28       19.81      0.62 o 
  -5   0   9        2.56        2.96      0.45 o 
  -4   0   9       20.27       22.78      0.75 o 
  -3   0   9      146.46      138.79      1.71 o 
  -2   0   9       94.63       99.22      1.00 o 
  -1   0   9      103.48      111.69      1.00 o 
   0   0   9        0.44        0.21      0.09 o 
   1   0   9      231.39      249.08      2.27 o 
   2   0   9      269.51      272.22      3.15 o 
   3   0   9      611.97      586.79      8.02 o 
   4   0   9       38.68       43.09      1.61 o 
   5   0   9       41.60       40.72      1.06 o 
   6   0   9        4.59        4.81      0.70 o 
   7   0   9        1.64        1.12      0.59 o 
  -7   1   9        0.01       -0.19      0.19 o 
  -6   1   9       28.03       28.89      0.80 o 
  -5   1   9       23.33       24.33      0.71 o 
  -4   1   9      243.41      225.34      2.81 o 
  -3   1   9       94.96       86.28      1.83 o 
  -2   1   9      175.81      162.77      2.12 o 
  -1   1   9      515.31      521.70      3.36 o 
   0   1   9        9.78        8.55      0.28 o 
   1   1   9      338.65      315.66      2.72 o 
   2   1   9       22.03       21.47      0.68 o 
   3   1   9       11.32       13.25      0.71 o 
   4   1   9      531.32      518.40      5.97 o 
   5   1   9       39.72       38.27      1.11 o 
   6   1   9        4.55        5.85      0.49 o 
   7   1   9        7.81        7.92      0.94 o 
  -7   2   9        0.25        0.67      0.28 o 
  -6   2   9        6.65        6.66      0.54 o 
  -5   2   9       34.81       34.74      0.89 o 
  -4   2   9       23.23       24.93      0.74 o 
  -3   2   9        5.86        8.07      0.47 o 
  -2   2   9      500.80      492.11      4.52 o 
  -1   2   9        3.69        4.07      0.20 o 
   0   2   9      238.34      238.42      1.83 o 
   1   2   9      210.58      218.00      2.28 o 
   2   2   9       45.32       50.72      0.75 o 
   3   2   9      424.86      431.90      4.88 o 
   4   2   9       96.17       99.14      1.44 o 
   5   2   9       38.00       42.61      1.09 o 
   6   2   9        3.27        2.20      0.46 o 
   7   2   9        0.19        0.71      0.53 o 
  -7   3   9        2.57        3.12      0.41 o 
  -6   3   9       29.92       26.91      0.87 o 
  -5   3   9        2.63        2.12      0.36 o 
  -4   3   9       34.55       29.98      1.48 o 
  -3   3   9       33.99       26.87      0.87 o 
  -2   3   9        7.47        7.42      0.27 o 
  -1   3   9        1.52        0.59      0.15 o 
   0   3   9      223.27      231.45      1.84 o 
   1   3   9        0.42        0.85      0.12 o 
   2   3   9       88.42       88.45      1.09 o 
   3   3   9        0.07        0.55      0.21 o 
   4   3   9       22.05       23.08      0.67 o 
   5   3   9      233.16      231.47      2.71 o 
   6   3   9        0.02        0.31      0.23 o 
   7   3   9        7.46        8.99      1.01 o 
  -6   4   9        8.84        7.09      0.63 o 
  -5   4   9        9.44        9.13      0.62 o 
  -4   4   9        1.03        0.71      0.31 o 
  -3   4   9        0.24        0.48      0.26 o 
  -2   4   9       84.33       77.15      1.09 o 
  -1   4   9       92.76       92.14      1.35 o 
   0   4   9       18.75       18.50      0.42 o 
   1   4   9        7.15        7.01      0.28 o 
   2   4   9       69.33       67.75      1.07 o 
   3   4   9       27.67       28.07      0.72 o 
   4   4   9      129.14      133.77      1.83 o 
   5   4   9       11.59       13.78      0.60 o 
   6   4   9       15.13       14.96      0.60 o 
   7   4   9        0.00        0.11      0.40 o 
  -6   5   9        1.40        2.13      0.43 o 
  -5   5   9       43.17       46.18      1.76 o 
  -4   5   9       20.73       22.42      0.85 o 
  -3   5   9      142.68      131.80      2.16 o 
  -2   5   9       22.65       25.14      0.54 o 
  -1   5   9       22.28       20.08      0.47 o 
   0   5   9       74.48       77.02      0.94 o 
   1   5   9        1.40        1.78      0.20 o 
   2   5   9        6.72        8.76      0.41 o 
   3   5   9        0.55        0.87      0.23 o 
   4   5   9        2.75        3.76      0.38 o 
   5   5   9       61.54       68.09      1.82 o 
   6   5   9       19.62       18.00      0.76 o 
   7   5   9        0.01       -0.07      0.41 o 
  -5   6   9        5.60        5.94      0.74 o 
  -4   6   9       13.84       12.31      0.79 o 
  -3   6   9       14.40       16.61      0.82 o 
  -2   6   9        0.04       -0.15      0.18 o 
  -1   6   9      100.09      101.30      1.43 o 
   0   6   9        0.28        0.27      0.21 o 
   1   6   9       28.24       31.29      0.66 o 
   2   6   9       10.97       10.35      0.47 o 
   3   6   9        0.74       -0.03      0.24 o 
   4   6   9       27.43       29.70      0.76 o 
   5   6   9       11.26       11.76      0.72 o 
   6   6   9        5.53        6.02      0.56 o 
   7   6   9        1.37        1.25      0.36 o 
  -5   7   9        5.18        4.09      0.67 o 
  -4   7   9        2.09        2.77      0.51 o 
  -3   7   9        0.27       -0.06      0.29 o 
  -2   7   9       27.64       27.23      1.23 o 
  -1   7   9        6.42        8.58      0.89 o 
   0   7   9        0.90        1.01      0.27 o 
   1   7   9       13.09       13.51      0.50 o 
   2   7   9        7.69        7.20      0.44 o 
   3   7   9        2.79        3.16      0.75 o 
   4   7   9        0.43        0.75      0.30 o 
   5   7   9        0.03       -0.33      0.33 o 
   6   7   9       19.51       20.83      1.38 o 
  -4   8   9        0.43       -0.12      0.73 o 
  -3   8   9        0.07        0.70      0.72 o 
  -2   8   9        1.15        1.21      0.31 o 
  -1   8   9        6.99        7.50      0.52 o 
   0   8   9        7.16        7.18      0.73 o 
   1   8   9        0.01        0.00      0.25 o 
   2   8   9        2.14        3.52      0.43 o 
   3   8   9        1.29        1.35      0.44 o 
   4   8   9        0.61        0.01      0.38 o 
   5   8   9        6.69        6.43      0.57 o 
  -3   9   9        0.82        0.78      0.52 o 
  -2   9   9        7.34        7.60      0.79 o 
  -1   9   9        0.16       -0.23      0.30 o 
   0   9   9        0.01       -0.27      0.32 o 
   1   9   9        1.78        1.95      0.38 o 
   2   9   9        0.44        0.55      0.48 o 
   3   9   9        0.26        0.00      0.41 o 
   4   9   9        0.38        0.22      0.47 o 
  -1  10   9        0.10        0.01      0.53 o 
   0  10   9        3.79        3.80      0.53 o 
   1  10   9        0.06       -0.09      0.59 o 
   2  10   9        0.37        0.08      0.64 o 
   3  10   9        0.01       -0.78      0.80 o 
  -3  -9  10        0.43        1.31      0.91 o 
  -2  -9  10        2.29        2.64      0.63 o 
  -1  -9  10        0.34        0.39      0.47 o 
   0  -9  10        2.80        2.37      0.42 o 
   1  -9  10        0.06       -0.03      0.51 o 
  -4  -8  10        1.32        1.85      0.49 o 
  -3  -8  10        3.68        4.80      0.61 o 
  -2  -8  10        1.44        0.94      0.42 o 
  -1  -8  10        0.72        0.21      0.29 o 
   0  -8  10       15.62       15.53      0.59 o 
   1  -8  10        0.52        0.77      0.35 o 
   2  -8  10        0.42        0.98      0.64 o 
   3  -8  10        0.37        0.43      0.65 o 
  -5  -7  10        0.02        0.29      0.38 o 
  -4  -7  10        0.64        0.54      0.39 o 
  -3  -7  10        0.53        0.78      0.41 o 
  -2  -7  10        0.46        0.20      0.30 o 
  -1  -7  10       11.57       13.39      0.48 o 
   0  -7  10        2.12        1.29      0.60 o 
   1  -7  10       10.14        6.87      0.52 o 
   2  -7  10        2.09        2.33      0.54 o 
   3  -7  10        0.04        0.56      0.46 o 
   4  -7  10        0.78        0.52      0.77 o 
  -6  -6  10        0.24       -0.09      0.34 o 
  -5  -6  10        1.94        1.97      0.43 o 
  -4  -6  10       15.82       17.07      0.85 o 
  -3  -6  10       12.50       14.78      0.79 o 
  -2  -6  10        0.42        0.13      0.27 o 
  -1  -6  10        0.26        0.23      0.32 o 
   0  -6  10       23.13       21.97      0.72 o 
   1  -6  10       23.92       23.04      0.75 o 
   2  -6  10        1.31        1.21      0.27 o 
   3  -6  10        5.71        6.29      0.47 o 
   4  -6  10        2.05        1.55      0.63 o 
   5  -6  10        7.07        8.01      1.13 o 
  -6  -5  10        0.60        0.79      0.35 o 
  -5  -5  10        8.74        8.67      0.61 o 
  -4  -5  10       11.74       12.46      0.85 o 
  -3  -5  10       17.07       14.88      1.16 o 
  -2  -5  10        7.39        8.11      0.49 o 
  -1  -5  10       17.56       16.20      0.53 o 
   0  -5  10        5.27        6.44      0.44 o 
   1  -5  10       17.92       18.63      0.60 o 
   2  -5  10       17.37       13.63      0.44 o 
   3  -5  10       14.91       13.03      0.69 o 
   4  -5  10        7.56        7.01      0.84 o 
   5  -5  10        0.02        0.01      0.37 o 
  -7  -4  10        2.26        2.20      0.33 o 
  -6  -4  10        3.67        3.14      0.42 o 
  -5  -4  10        2.35        2.19      0.48 o 
  -4  -4  10        4.24        3.67      0.59 o 
  -3  -4  10       13.56       12.57      0.83 o 
  -2  -4  10      176.33      179.23      2.30 o 
  -1  -4  10       30.21       28.58      0.59 o 
   0  -4  10        9.40       10.08      0.44 o 
   1  -4  10      238.36      244.12      2.18 o 
   2  -4  10        0.05        0.34      0.17 o 
   3  -4  10        7.46        8.27      0.54 o 
   4  -4  10        2.31        1.82      0.36 o 
   5  -4  10       13.58       12.64      0.80 o 
   6  -4  10        2.55        2.37      0.47 o 
  -7  -3  10        4.17        4.81      0.77 o 
  -6  -3  10        4.39        4.18      0.47 o 
  -5  -3  10        2.22        2.30      0.35 o 
  -4  -3  10        1.66        2.36      0.53 o 
  -3  -3  10       11.61       14.53      0.63 o 
  -2  -3  10       28.45       26.17      0.96 o 
  -1  -3  10        1.93        3.05      0.20 o 
   0  -3  10       88.14       88.60      0.99 o 
   1  -3  10        1.19        1.49      0.19 o 
   2  -3  10       88.63       87.68      1.00 o 
   3  -3  10        0.20        0.34      0.25 o 
   4  -3  10        5.77        4.40      0.43 o 
   5  -3  10       12.54       13.11      0.68 o 
   6  -3  10        0.69        1.18      0.38 o 
  -7  -2  10       19.04       20.70      1.24 o 
  -6  -2  10        4.74        3.63      0.42 o 
  -5  -2  10        0.28       -0.16      0.23 o 
  -4  -2  10       86.03       81.67      1.45 o 
  -3  -2  10       10.12       10.87      1.07 o 
  -2  -2  10      186.99      184.42      1.81 o 
  -1  -2  10       91.10       91.13      0.90 o 
   0  -2  10       25.10       27.93      0.48 o 
   1  -2  10       25.37       22.43      0.52 o 
   2  -2  10      305.21      305.37      2.51 o 
   3  -2  10       17.22       16.57      0.60 o 
   4  -2  10       20.09       19.94      0.67 o 
   5  -2  10        0.22        0.03      0.26 o 
   6  -2  10       20.80       21.71      0.75 o 
   7  -2  10        0.09        0.28      0.33 o 
  -7  -1  10        0.09       -0.11      0.50 o 
  -6  -1  10        8.26       10.93      0.70 o 
  -5  -1  10       53.87       54.05      1.08 o 
  -4  -1  10       32.97       27.84      0.67 o 
  -3  -1  10      159.08      159.78      1.67 o 
  -2  -1  10       50.52       50.51      0.67 o 
  -1  -1  10        0.51        0.49      0.12 o 
   0  -1  10      105.14      106.32      1.03 o 
   1  -1  10       19.57       19.14      0.59 o 
   2  -1  10       25.13       26.82      0.46 o 
   3  -1  10      156.65      150.03      2.27 o 
   4  -1  10       39.13       36.59      1.01 o 
   5  -1  10        4.72        5.49      0.52 o 
   6  -1  10        0.49        0.50      0.28 o 
   7  -1  10        0.01       -0.11      0.29 o 
  -7   0  10        0.90        0.63      0.22 o 
  -6   0  10       28.73       30.91      0.82 o 
  -5   0  10       39.55       33.30      0.84 o 
  -4   0  10        2.33       -0.30      0.30 o 
  -3   0  10      280.89      269.91      2.52 o 
  -2   0  10       29.70       28.64      0.58 o 
  -1   0  10     1196.57     1130.37      6.95 o 
   0   0  10      136.26      155.70      1.31 o 
   1   0  10       21.35       16.49      0.36 o 
   2   0  10      403.41      397.61      4.42 o 
   3   0  10        2.99        3.17      0.38 o 
   4   0  10        1.19        1.00      0.29 o 
   5   0  10        0.02        0.08      0.43 o 
   6   0  10        4.79        6.51      0.55 o 
   7   0  10        4.31        3.65      0.39 o 
  -7   1  10        0.90        0.50      0.26 o 
  -6   1  10       11.31       13.88      0.62 o 
  -5   1  10       17.75       12.22      0.58 o 
  -4   1  10       14.37       17.85      0.64 o 
  -3   1  10        0.39        0.83      0.24 o 
  -2   1  10       99.55       88.63      0.96 o 
  -1   1  10      141.15      158.30      1.24 o 
   0   1  10        7.55        8.18      0.25 o 
   1   1  10      131.68      134.68      1.27 o 
   2   1  10        6.36        5.78      0.61 o 
   3   1  10       97.18       91.29      1.61 o 
   4   1  10       21.14       19.19      0.74 o 
   5   1  10       39.68       36.69      1.03 o 
   6   1  10        8.21        9.49      0.60 o 
   7   1  10        0.98        1.75      0.80 o 
  -7   2  10        5.19        4.58      0.44 o 
  -6   2  10       40.58       42.00      1.05 o 
  -5   2  10        3.97        2.52      0.36 o 
  -4   2  10        6.32        1.94      0.45 o 
  -3   2  10      191.09      164.00      2.28 o 
  -2   2  10       34.00       37.82      0.68 o 
  -1   2  10      145.59      135.37      1.35 o 
   0   2  10      377.37      354.36      2.85 o 
   1   2  10      128.20      130.19      1.55 o 
   2   2  10        4.27        4.09      0.33 o 
   3   2  10      168.56      168.05      2.59 o 
   4   2  10       45.38       42.04      1.08 o 
   5   2  10        0.06        0.11      0.29 o 
   6   2  10        2.20        1.80      0.36 o 
   7   2  10        5.90        7.13      1.64 o 
  -7   3  10        7.01        8.74      0.80 o 
  -6   3  10        2.43        1.69      0.36 o 
  -5   3  10       27.41       33.47      1.58 o 
  -4   3  10      128.10      117.98      1.91 o 
  -3   3  10       27.87       23.59      0.76 o 
  -2   3  10       96.42       91.30      0.98 o 
  -1   3  10       24.78       28.66      0.49 o 
   0   3  10       14.76       16.62      0.37 o 
   1   3  10       61.44       63.06      0.90 o 
   2   3  10        1.54        1.64      0.26 o 
   3   3  10       12.82        8.18      0.45 o 
   4   3  10       73.81       69.73      2.00 o 
   5   3  10       16.70       18.77      0.99 o 
   6   3  10        4.13        3.30      0.69 o 
   7   3  10        0.45        0.01      0.55 o 
  -6   4  10        1.27        0.74      0.47 o 
  -5   4  10       47.23       51.58      1.28 o 
  -4   4  10       50.36       45.35      1.16 o 
  -3   4  10        0.95       -0.06      0.30 o 
  -2   4  10      289.25      288.72      3.52 o 
  -1   4  10       24.49       22.23      0.47 o 
   0   4  10      434.24      441.44      3.29 o 
   1   4  10       10.70        9.83      0.32 o 
   2   4  10        1.89        3.24      0.25 o 
   3   4  10       18.35       20.32      0.84 o 
   4   4  10        0.40        0.17      0.24 o 
   5   4  10       13.58        9.98      0.72 o 
   6   4  10        2.73        2.33      0.35 o 
   7   4  10        0.00        0.25      0.43 o 
  -6   5  10        0.00        0.09      0.40 o 
  -5   5  10        4.96        5.56      0.61 o 
  -4   5  10        0.16        0.08      0.31 o 
  -3   5  10       28.47       27.98      0.94 o 
  -2   5  10       17.59       17.64      0.53 o 
  -1   5  10       33.65       33.38      0.61 o 
   0   5  10       35.06       36.07      0.67 o 
   1   5  10        0.01        0.08      0.15 o 
   2   5  10       23.43       24.90      0.57 o 
   3   5  10        5.08        4.08      0.34 o 
   4   5  10       10.16        8.88      0.54 o 
   5   5  10        4.93        3.73      0.41 o 
   6   5  10       20.51       20.63      0.82 o 
   7   5  10        0.00        0.25      0.42 o 
  -5   6  10        8.67        8.52      0.80 o 
  -4   6  10        0.04        0.10      0.37 o 
  -3   6  10        8.63        7.17      0.51 o 
  -2   6  10       31.58       30.29      0.84 o 
  -1   6  10       13.13       14.90      0.59 o 
   0   6  10        0.00        0.07      0.23 o 
   1   6  10       79.30       84.25      1.24 o 
   2   6  10       14.23       13.79      0.54 o 
   3   6  10        3.66        3.92      0.36 o 
   4   6  10        3.61        3.29      0.42 o 
   5   6  10        9.16        9.29      0.68 o 
   6   6  10        2.29        1.49      0.42 o 
  -4   7  10       14.99       17.04      0.98 o 
  -3   7  10       16.21       14.72      1.00 o 
  -2   7  10        4.73        4.48      0.36 o 
  -1   7  10        0.48        0.44      0.28 o 
   0   7  10        0.00       -0.23      0.23 o 
   1   7  10        0.01       -0.01      0.28 o 
   2   7  10        1.33        1.66      0.29 o 
   3   7  10        0.66        0.49      0.29 o 
   4   7  10        1.31        0.96      0.68 o 
   5   7  10        4.26        4.39      0.77 o 
   6   7  10        1.92        2.54      0.49 o 
  -4   8  10        8.18        9.14      1.52 o 
  -3   8  10        6.28        6.65      0.80 o 
  -2   8  10        0.14       -0.36      0.38 o 
  -1   8  10       17.99       19.90      0.73 o 
   0   8  10        8.49        9.64      0.57 o 
   1   8  10       11.32       12.39      0.57 o 
   2   8  10        0.51        0.20      0.43 o 
   3   8  10        0.03       -0.25      0.36 o 
   4   8  10        0.00       -0.02      0.32 o 
   5   8  10        0.49        0.75      0.42 o 
  -2   9  10        2.84        1.97      0.93 o 
  -1   9  10        5.05        4.85      0.48 o 
   0   9  10        0.90        0.76      0.34 o 
   1   9  10        0.04        0.03      0.43 o 
   2   9  10        0.55        0.13      0.50 o 
   3   9  10        1.25        0.87      0.60 o 
   4   9  10        0.00       -0.40      0.40 o 
   0  10  10        0.04       -0.39      0.50 o 
   1  10  10        1.33        1.64      0.72 o 
   2  10  10        2.75        2.13      0.81 o 
  -2  -9  11        0.50        0.17      0.67 o 
  -1  -9  11        2.62        2.59      0.60 o 
   0  -9  11        0.09        0.33      0.47 o 
  -4  -8  11       16.26       16.88      1.04 o 
  -3  -8  11        0.10        0.48      0.45 o 
  -2  -8  11        0.40       -0.01      0.75 o 
  -1  -8  11        0.04       -0.08      0.28 o 
   0  -8  11        0.48        0.36      0.32 o 
   1  -8  11        0.72        1.10      0.36 o 
   2  -8  11        4.44        3.28      0.81 o 
  -5  -7  11       10.81        8.50      1.11 o 
  -4  -7  11        3.88        2.88      0.53 o 
  -3  -7  11       13.74       14.46      1.03 o 
  -2  -7  11        1.26        1.33      0.41 o 
  -1  -7  11        0.15        0.40      0.23 o 
   0  -7  11        4.12        3.73      0.42 o 
   1  -7  11        0.19        0.59      0.31 o 
   2  -7  11        0.01       -0.39      0.39 o 
   3  -7  11        0.79        0.83      0.64 o 
  -6  -6  11        0.83        0.15      0.50 o 
  -5  -6  11        0.93        1.04      0.65 o 
  -4  -6  11       12.17       12.45      0.99 o 
  -3  -6  11       60.51       59.15      1.48 o 
  -2  -6  11        4.78        5.72      0.46 o 
  -1  -6  11       21.83       22.95      0.65 o 
   0  -6  11        8.05        7.97      0.80 o 
   1  -6  11       15.16       14.48      0.63 o 
   2  -6  11        7.45       10.41      0.52 o 
   3  -6  11        2.58        2.49      0.47 o 
   4  -6  11        0.06        0.08      0.42 o 
  -6  -5  11        1.37        0.99      0.52 o 
  -5  -5  11       10.58        9.69      0.77 o 
  -4  -5  11       42.98       42.17      1.19 o 
  -3  -5  11       11.77       13.26      0.90 o 
  -2  -5  11       24.97       28.64      0.80 o 
  -1  -5  11       27.91       27.70      0.63 o 
   0  -5  11        4.38        4.52      0.39 o 
   1  -5  11        0.01       -0.11      0.30 o 
   2  -5  11        0.64        0.31      0.21 o 
   3  -5  11        1.35        1.91      0.33 o 
   4  -5  11        1.66        1.78      0.41 o 
   5  -5  11        0.05       -0.36      0.36 o 
  -7  -4  11        5.74        6.20      0.53 o 
  -6  -4  11        0.25        0.61      0.32 o 
  -5  -4  11        0.47        0.05      0.29 o 
  -4  -4  11        3.87        4.64      0.47 o 
  -3  -4  11      235.16      231.01      3.66 o 
  -2  -4  11       20.66       20.64      0.64 o 
  -1  -4  11        8.45        8.78      0.39 o 
   0  -4  11       12.65       13.50      0.50 o 
   1  -4  11        9.42       10.16      0.43 o 
   2  -4  11       17.91       18.52      0.47 o 
   3  -4  11       34.23       39.18      1.56 o 
   4  -4  11        0.16        0.91      0.34 o 
   5  -4  11        0.10        0.03      0.38 o 
   6  -4  11        1.75        0.78      0.58 o 
  -7  -3  11        0.28        0.56      0.29 o 
  -6  -3  11       16.48       16.64      1.08 o 
  -5  -3  11        0.02        0.32      0.26 o 
  -4  -3  11      141.61      136.95      2.16 o 
  -3  -3  11       26.91       28.41      0.89 o 
  -2  -3  11       64.54       66.64      1.10 o 
  -1  -3  11       10.77        9.56      0.38 o 
   0  -3  11       51.76       56.30      0.78 o 
   1  -3  11        0.10       -0.12      0.14 o 
   2  -3  11        1.55        2.05      0.21 o 
   3  -3  11        0.07       -0.12      0.23 o 
   4  -3  11       10.99       11.99      0.71 o 
   5  -3  11        0.16        0.25      0.30 o 
   6  -3  11        0.01       -0.10      0.33 o 
  -7  -2  11        0.58        1.05      0.29 o 
  -6  -2  11       15.52       13.92      0.72 o 
  -5  -2  11       10.82       10.38      0.69 o 
  -4  -2  11        0.30        0.20      0.24 o 
  -3  -2  11        9.70        8.68      0.55 o 
  -2  -2  11      972.91      946.97      7.59 o 
  -1  -2  11       36.00       35.73      0.56 o 
   0  -2  11      292.54      283.63      2.07 o 
   1  -2  11       81.81       86.18      1.39 o 
   2  -2  11       33.51       32.44      0.54 o 
   3  -2  11        7.18        6.72      0.46 o 
   4  -2  11        3.36        3.55      0.39 o 
   5  -2  11        0.26        0.52      0.30 o 
   6  -2  11        5.15        4.99      0.48 o 
  -7  -1  11        0.37        0.68      0.25 o 
  -6  -1  11        3.17        2.47      0.36 o 
  -5  -1  11       17.03       16.73      0.77 o 
  -4  -1  11       11.26        9.55      0.54 o 
  -3  -1  11      332.07      331.14      3.04 o 
  -2  -1  11        0.38        0.31      0.18 o 
  -1  -1  11       47.58       46.62      0.64 o 
   0  -1  11      263.28      263.54      2.26 o 
   1  -1  11       20.45       21.32      0.56 o 
   2  -1  11        4.19        6.32      0.27 o 
   3  -1  11        0.68        0.45      0.26 o 
   4  -1  11        1.53        1.91      0.37 o 
   5  -1  11       10.30       11.36      0.72 o 
   6  -1  11        0.49       -0.01      0.28 o 
   7  -1  11        0.13       -0.04      0.33 o 
  -7   0  11        0.98        0.36      0.26 o 
  -6   0  11       30.92       32.62      1.09 o 
  -5   0  11        1.16        2.28      0.34 o 
  -4   0  11        1.58        1.73      0.29 o 
  -3   0  11       13.52       10.42      0.41 o 
  -2   0  11      761.22      742.65      5.51 o 
  -1   0  11      434.95      422.35      3.07 o 
   0   0  11        1.93        2.46      0.17 o 
   1   0  11      153.74      146.37      1.55 o 
   2   0  11      103.42      105.52      1.53 o 
   3   0  11       79.39       76.82      1.96 o 
   4   0  11       23.59       24.44      0.84 o 
   5   0  11        3.64        2.90      0.42 o 
   6   0  11        0.49        0.69      0.38 o 
   7   0  11        6.49        6.89      0.55 o 
  -7   1  11        2.97        2.70      0.37 o 
  -6   1  11        8.42       10.01      0.86 o 
  -5   1  11       58.43       59.28      2.76 o 
  -4   1  11        2.48        2.55      0.33 o 
  -3   1  11      218.45      211.24      2.40 o 
  -2   1  11       63.91       63.07      0.68 o 
  -1   1  11        0.02        0.10      0.13 o 
   0   1  11       49.03       48.91      0.62 o 
   1   1  11      198.60      189.77      1.70 o 
   2   1  11        5.07        7.44      0.44 o 
   3   1  11        1.76        2.31      0.34 o 
   4   1  11        2.55        2.39      0.37 o 
   5   1  11        6.11        6.34      0.54 o 
   6   1  11        0.57        0.00      0.30 o 
   7   1  11        0.32        0.21      0.28 o 
  -7   2  11        1.52        1.31      0.38 o 
  -6   2  11        0.14       -0.19      0.27 o 
  -5   2  11       60.10       54.45      1.22 o 
  -4   2  11       31.09       32.72      0.90 o 
  -3   2  11       36.57       41.82      1.00 o 
  -2   2  11        8.62        6.42      0.26 o 
  -1   2  11     1712.14     1682.49     11.90 o 
   0   2  11       65.96       65.89      0.71 o 
   1   2  11      125.01      123.64      1.47 o 
   2   2  11       27.37       24.85      0.62 o 
   3   2  11        7.28        7.39      0.53 o 
   4   2  11        5.57        4.05      0.45 o 
   5   2  11        0.25        0.29      0.28 o 
   6   2  11        0.82        0.29      0.32 o 
   7   2  11        2.87        3.48      0.37 o 
  -6   3  11        0.00        0.12      0.31 o 
  -5   3  11        0.00        0.14      0.30 o 
  -4   3  11       45.01       46.77      1.14 o 
  -3   3  11        3.22        3.71      0.40 o 
  -2   3  11      250.37      231.57      2.00 o 
  -1   3  11       22.46       25.42      0.46 o 
   0   3  11        0.25       -0.09      0.14 o 
   1   3  11      168.50      170.90      1.96 o 
   2   3  11        8.61        9.59      0.41 o 
   3   3  11        2.94        4.15      0.37 o 
   4   3  11        1.15        1.30      0.37 o 
   5   3  11        1.97        1.52      0.58 o 
   6   3  11        4.32        4.25      0.49 o 
   7   3  11        0.36        0.88      0.46 o 
  -6   4  11        1.59        0.96      0.40 o 
  -5   4  11       23.31       22.30      1.01 o 
  -4   4  11        0.54       -0.12      0.28 o 
  -3   4  11        0.09        0.28      0.30 o 
  -2   4  11        3.26        1.98      0.20 o 
  -1   4  11      113.99      112.98      1.22 o 
   0   4  11      296.12      294.75      2.35 o 
   1   4  11      117.58      112.81      1.13 o 
   2   4  11       48.39       53.29      0.89 o 
   3   4  11       23.68       22.72      0.93 o 
   4   4  11       31.95       29.26      0.81 o 
   5   4  11        0.18        0.30      0.25 o 
   6   4  11        0.62        0.38      0.34 o 
   7   4  11        0.06       -0.22      0.33 o 
  -6   5  11        5.95        5.85      0.79 o 
  -5   5  11        5.81        5.73      0.82 o 
  -4   5  11       28.23       28.96      1.33 o 
  -3   5  11        0.89        0.67      0.34 o 
  -2   5  11       19.58       17.11      0.45 o 
  -1   5  11       14.18       13.03      0.51 o 
   0   5  11       13.31       14.05      0.52 o 
   1   5  11       15.59       16.63      0.58 o 
   2   5  11       25.30       26.86      0.60 o 
   3   5  11        0.45       -0.01      0.34 o 
   4   5  11        0.67        1.10      0.31 o 
   5   5  11        2.88        2.23      0.37 o 
   6   5  11        0.07        0.06      0.31 o 
  -5   6  11        1.29        1.46      0.61 o 
  -4   6  11       32.94       32.86      1.27 o 
  -3   6  11       11.71       13.02      0.66 o 
  -2   6  11        7.87        9.79      0.46 o 
  -1   6  11       27.01       29.41      0.80 o 
   0   6  11      191.39      186.65      2.45 o 
   1   6  11       11.41       10.94      0.47 o 
   2   6  11        2.68        1.78      0.30 o 
   3   6  11        0.11        0.34      0.23 o 
   4   6  11        0.77        1.23      0.33 o 
   5   6  11        3.50        2.45      0.45 o 
   6   6  11        0.00       -0.01      0.45 o 
  -4   7  11        0.39        0.64      0.47 o 
  -3   7  11       14.90       16.86      0.97 o 
  -2   7  11        6.46        7.82      0.48 o 
  -1   7  11       21.74       20.79      0.72 o 
   0   7  11        3.33        3.25      0.38 o 
   1   7  11        0.63        0.39      0.29 o 
   2   7  11       12.27       14.11      0.87 o 
   3   7  11        0.18        0.12      0.26 o 
   4   7  11        0.08       -0.03      0.29 o 
   5   7  11        0.42       -0.09      0.36 o 
   6   7  11        0.82        0.75      0.69 o 
  -3   8  11        1.86        2.52      1.07 o 
  -2   8  11        1.22        0.73      0.46 o 
  -1   8  11        0.99        0.74      0.44 o 
   0   8  11        0.01        0.07      0.28 o 
   1   8  11       26.36       27.36      0.90 o 
   2   8  11       19.32       19.30      0.87 o 
   3   8  11        0.22       -0.15      0.38 o 
   4   8  11        0.04        0.01      0.34 o 
   5   8  11        1.37        0.90      0.45 o 
  -2   9  11        0.03        0.33      0.48 o 
  -1   9  11        0.01       -0.32      0.32 o 
   0   9  11        1.82        0.70      0.33 o 
   1   9  11        0.59       -0.01      0.58 o 
   2   9  11        0.88        0.69      0.67 o 
   3   9  11        0.75       -0.09      0.78 o 
   4   9  11        0.66        0.04      0.40 o 
  -3  -8  12       11.08        8.40      1.01 o 
  -2  -8  12        0.36        1.19      0.53 o 
  -1  -8  12        3.15        2.67      0.59 o 
   0  -8  12        0.32        0.75      0.34 o 
   1  -8  12        0.82        0.54      0.40 o 
  -5  -7  12        0.01       -0.64      0.68 o 
  -4  -7  12        6.72        6.06      0.67 o 
  -3  -7  12        4.39        5.04      0.61 o 
  -2  -7  12        3.33        2.58      0.49 o 
  -1  -7  12        7.63        8.96      0.52 o 
   0  -7  12        1.44        1.94      0.37 o 
   1  -7  12        0.00       -0.23      0.30 o 
   2  -7  12        0.61        0.54      0.45 o 
   3  -7  12        0.60        0.07      0.62 o 
  -5  -6  12        1.96        0.44      0.39 o 
  -4  -6  12        3.13        2.91      0.50 o 
  -3  -6  12       42.66       44.23      1.30 o 
  -2  -6  12        1.48        1.08      0.34 o 
  -1  -6  12        0.21        0.39      0.27 o 
   0  -6  12        3.18        2.70      0.37 o 
   1  -6  12        1.29        1.40      0.33 o 
   2  -6  12        1.35        1.57      0.31 o 
   3  -6  12        8.68        9.47      1.17 o 
   4  -6  12        0.38        0.13      0.57 o 
  -6  -5  12        5.23        4.97      0.55 o 
  -5  -5  12        0.76        0.83      0.38 o 
  -4  -5  12       15.21       13.58      0.80 o 
  -3  -5  12       17.81       16.43      0.79 o 
  -2  -5  12       38.84       38.29      0.92 o 
  -1  -5  12        0.31        0.38      0.23 o 
   0  -5  12        0.19        0.68      0.26 o 
   1  -5  12        8.95       11.20      0.57 o 
   2  -5  12        0.13       -0.22      0.22 o 
   3  -5  12        0.51        0.20      0.28 o 
   4  -5  12        2.79        2.13      0.43 o 
   5  -5  12        0.04        0.41      0.43 o 
  -6  -4  12        3.65        3.28      0.50 o 
  -5  -4  12        3.93        3.28      0.45 o 
  -4  -4  12       12.97       11.30      0.69 o 
  -3  -4  12        2.64        2.64      0.51 o 
  -2  -4  12      142.09      137.38      2.70 o 
  -1  -4  12       58.64       63.90      0.96 o 
   0  -4  12       25.31       24.32      0.72 o 
   1  -4  12        5.72        5.81      0.36 o 
   2  -4  12        6.51        6.96      0.51 o 
   3  -4  12        3.28        3.63      0.55 o 
   4  -4  12        6.96        7.06      0.57 o 
   5  -4  12        0.68        0.50      0.41 o 
  -7  -3  12        0.13       -0.13      0.34 o 
  -6  -3  12        0.03        0.09      0.35 o 
  -5  -3  12       14.76       13.44      0.71 o 
  -4  -3  12        4.32        5.40      0.49 o 
  -3  -3  12      145.83      139.02      2.22 o 
  -2  -3  12       36.16       33.76      0.79 o 
  -1  -3  12      204.95      206.12      2.07 o 
   0  -3  12        1.94        1.59      0.21 o 
   1  -3  12       62.21       64.60      0.89 o 
   2  -3  12        2.00        1.80      0.20 o 
   3  -3  12        5.02        5.09      0.46 o 
   4  -3  12        2.05        2.58      0.39 o 
   5  -3  12        1.02        0.71      0.39 o 
   6  -3  12        0.03       -0.30      0.36 o 
  -7  -2  12        1.69        1.26      0.36 o 
  -6  -2  12        4.55        6.53      0.74 o 
  -5  -2  12        0.27        0.23      0.41 o 
  -4  -2  12        8.87        6.83      0.75 o 
  -3  -2  12      138.97      128.15      2.04 o 
  -2  -2  12       67.12       68.57      0.96 o 
  -1  -2  12       13.53       14.37      0.39 o 
   0  -2  12       57.61       58.51      0.89 o 
   1  -2  12       59.62       55.99      0.93 o 
   2  -2  12        6.86        8.12      0.32 o 
   3  -2  12       18.88       19.37      0.90 o 
   4  -2  12       20.87       22.18      0.76 o 
   5  -2  12        2.65        2.82      0.40 o 
   6  -2  12        0.49        0.38      0.31 o 
  -7  -1  12        4.09        4.34      0.41 o 
  -6  -1  12        7.96        7.55      0.53 o 
  -5  -1  12       34.45       32.41      0.90 o 
  -4  -1  12        3.56        5.91      0.46 o 
  -3  -1  12       51.92       44.44      0.78 o 
  -2  -1  12      253.30      250.04      2.39 o 
  -1  -1  12      310.01      303.49      2.50 o 
   0  -1  12      240.05      246.28      1.99 o 
   1  -1  12       15.59       15.94      0.44 o 
   2  -1  12      100.72       90.93      1.09 o 
   3  -1  12        0.00        0.04      0.24 o 
   4  -1  12        4.01        4.59      0.50 o 
   5  -1  12        5.98        6.14      0.59 o 
   6  -1  12        0.00       -0.04      0.30 o 
  -7   0  12        0.09        0.28      0.29 o 
  -6   0  12        0.92        0.06      0.28 o 
  -5   0  12       27.61       32.87      0.93 o 
  -4   0  12       32.37       28.71      0.73 o 
  -3   0  12       25.84       20.63      0.54 o 
  -2   0  12      315.43      301.16      2.26 o 
  -1   0  12      482.81      463.26      3.32 o 
   0   0  12      181.13      165.67      1.83 o 
   1   0  12       64.50       61.29      1.06 o 
   2   0  12        1.35        0.26      0.17 o 
   3   0  12       12.98       13.61      0.90 o 
   4   0  12        0.18        0.54      0.30 o 
   5   0  12        9.43        8.13      0.64 o 
   6   0  12        2.22        2.52      0.45 o 
   7   0  12        0.03        0.17      0.35 o 
  -7   1  12        0.56        0.79      0.33 o 
  -6   1  12        4.02        5.11      0.48 o 
  -5   1  12       13.29       14.60      0.67 o 
  -4   1  12       85.27       78.26      1.28 o 
  -3   1  12       47.30       58.64      1.25 o 
  -2   1  12      499.45      481.30      3.42 o 
  -1   1  12      231.15      236.54      1.89 o 
   0   1  12      818.14      809.41      5.16 o 
   1   1  12       31.13       29.69      0.57 o 
   2   1  12      111.26      105.01      1.55 o 
   3   1  12        6.18        5.65      0.48 o 
   4   1  12        1.75        2.87      0.41 o 
   5   1  12        0.32        0.76      0.32 o 
   6   1  12        0.85        0.30      0.33 o 
   7   1  12        0.03        0.32      0.33 o 
  -6   2  12        0.65       -0.02      0.38 o 
  -5   2  12       20.60       27.63      0.90 o 
  -4   2  12        0.00       -0.16      0.30 o 
  -3   2  12       15.50       13.03      0.54 o 
  -2   2  12      254.46      237.61      2.03 o 
  -1   2  12        1.00        1.25      0.17 o 
   0   2  12      194.90      195.28      1.55 o 
   1   2  12       99.42       96.92      1.41 o 
   2   2  12      136.38      127.57      1.68 o 
   3   2  12        1.92        2.72      0.38 o 
   4   2  12       17.97       18.28      0.78 o 
   5   2  12        7.37        7.14      0.60 o 
   6   2  12        1.46        1.37      0.39 o 
   7   2  12        0.46        0.27      0.35 o 
  -6   3  12        8.59        7.89      0.91 o 
  -5   3  12       12.28       11.78      1.01 o 
  -4   3  12       13.50       11.51      0.68 o 
  -3   3  12        1.28        0.33      0.24 o 
  -2   3  12       14.40       10.38      0.34 o 
  -1   3  12      444.98      452.72      3.55 o 
   0   3  12      309.21      319.23      2.90 o 
   1   3  12      282.46      278.80      2.59 o 
   2   3  12        2.31        3.37      0.32 o 
   3   3  12       47.98       51.20      1.23 o 
   4   3  12        0.50        0.12      0.28 o 
   5   3  12        1.04        1.48      0.39 o 
   6   3  12        0.99        1.24      0.54 o 
   7   3  12        0.00       -0.19      0.30 o 
  -6   4  12        1.72        1.58      0.43 o 
  -5   4  12        0.18        0.00      0.35 o 
  -4   4  12       52.99       61.00      1.79 o 
  -3   4  12       36.39       37.10      1.45 o 
  -2   4  12        3.19        2.18      0.22 o 
  -1   4  12      292.67      291.02      4.02 o 
   0   4  12      258.61      262.14      2.68 o 
   1   4  12        2.87        3.37      0.25 o 
   2   4  12        5.41        3.99      0.32 o 
   3   4  12       12.41       10.87      0.57 o 
   4   4  12        1.42        1.53      0.31 o 
   5   4  12        0.81        0.36      0.37 o 
   6   4  12        1.43        0.98      0.40 o 
   7   4  12        0.36       -0.01      0.38 o 
  -5   5  12        8.69        9.24      0.73 o 
  -4   5  12       21.23       21.67      0.94 o 
  -3   5  12       49.65       46.69      1.33 o 
  -2   5  12       11.91       13.16      0.42 o 
  -1   5  12      164.30      162.06      1.98 o 
   0   5  12      118.10      120.08      1.76 o 
   1   5  12      200.26      208.24      2.84 o 
   2   5  12        3.95        4.43      0.34 o 
   3   5  12        9.65       11.80      0.62 o 
   4   5  12        2.38        2.51      0.38 o 
   5   5  12        0.02        0.14      0.29 o 
   6   5  12        0.03       -0.24      0.30 o 
  -5   6  12        0.02       -0.29      0.41 o 
  -4   6  12       10.77       13.08      0.86 o 
  -3   6  12        3.63        4.20      0.40 o 
  -2   6  12       10.39       10.25      0.68 o 
  -1   6  12       25.48       24.27      0.73 o 
   0   6  12        8.51        9.72      1.02 o 
   1   6  12      129.50      128.97      1.57 o 
   2   6  12       13.81       16.91      0.68 o 
   3   6  12       13.70       13.78      1.26 o 
   4   6  12        0.08        0.27      0.30 o 
   5   6  12        2.25        2.43      0.41 o 
   6   6  12        0.03       -0.01      0.35 o 
  -4   7  12        0.42       -0.42      0.54 o 
  -3   7  12        0.15        0.35      0.38 o 
  -2   7  12        5.52        5.04      1.40 o 
  -1   7  12        1.34        1.37      0.33 o 
   0   7  12       69.42       64.43      1.26 o 
   1   7  12       37.48       37.81      0.92 o 
   2   7  12       22.30       23.65      0.66 o 
   3   7  12        0.32        0.25      0.28 o 
   4   7  12        4.60        5.34      0.61 o 
   5   7  12        0.05        0.07      0.38 o 
  -3   8  12       14.83       17.82      1.52 o 
  -2   8  12        2.37        3.63      1.19 o 
  -1   8  12        0.30        0.13      0.29 o 
   0   8  12       19.10       19.93      0.74 o 
   1   8  12       21.99       21.90      1.03 o 
   2   8  12        5.23        5.67      0.65 o 
   3   8  12        0.74        0.57      0.38 o 
   4   8  12        1.34        1.39      0.48 o 
   5   8  12        0.21       -0.68      0.68 o 
  -2   9  12        3.78        4.56      1.10 o 
  -1   9  12        0.01        0.24      0.34 o 
   0   9  12        8.57        8.14      0.57 o 
   1   9  12        9.65       10.14      1.14 o 
   2   9  12        8.76        9.89      1.19 o 
   3   9  12        0.01        0.39      0.60 o 
  -3  -8  13        9.19        7.82      1.38 o 
  -2  -8  13        2.46        1.44      0.79 o 
  -1  -8  13        0.39        0.94      0.51 o 
   0  -8  13        4.14        4.17      0.51 o 
   1  -8  13        0.57        0.36      0.95 o 
  -4  -7  13        0.63       -0.07      0.42 o 
  -3  -7  13        0.04        0.07      0.40 o 
  -2  -7  13        0.23        0.62      0.39 o 
  -1  -7  13        8.81        8.10      0.42 o 
   0  -7  13        5.16        4.87      0.48 o 
   1  -7  13        0.16       -0.03      0.31 o 
   2  -7  13        0.20        0.38      0.47 o 
   3  -7  13        1.00        0.63      0.66 o 
  -5  -6  13        0.27       -0.34      0.35 o 
  -4  -6  13        0.23       -0.17      0.34 o 
  -3  -6  13        6.58        6.57      0.65 o 
  -2  -6  13       60.24       59.35      1.78 o 
  -1  -6  13        0.24        0.34      0.28 o 
   0  -6  13       12.60       13.44      1.35 o 
   1  -6  13        2.87        3.18      0.40 o 
   2  -6  13        1.00        0.60      0.45 o 
   3  -6  13        0.13        0.18      0.40 o 
   4  -6  13        0.20       -0.02      0.77 o 
  -6  -5  13        0.11        0.72      0.52 o 
  -5  -5  13        4.80        5.03      0.67 o 
  -4  -5  13       12.44       10.62      0.98 o 
  -3  -5  13        2.16        2.61      0.45 o 
  -2  -5  13        0.87        0.83      0.30 o 
  -1  -5  13        0.12        0.33      0.23 o 
   0  -5  13       86.14       83.48      1.50 o 
   1  -5  13        1.80        1.43      0.32 o 
   2  -5  13        7.53        7.61      0.44 o 
   3  -5  13        7.07        8.22      0.59 o 
   4  -5  13        0.19        0.11      0.36 o 
  -6  -4  13        0.01       -0.12      0.37 o 
  -5  -4  13        2.47        1.12      0.42 o 
  -4  -4  13        0.43        0.49      0.45 o 
  -3  -4  13        1.37        1.23      0.37 o 
  -2  -4  13      115.76      114.78      1.68 o 
  -1  -4  13      112.29      112.38      1.55 o 
   0  -4  13        0.15       -0.04      0.22 o 
   1  -4  13       32.41       32.90      0.86 o 
   2  -4  13        0.50        0.74      0.23 o 
   3  -4  13        0.06       -0.24      0.28 o 
   4  -4  13        4.45        4.38      0.50 o 
   5  -4  13        0.01        0.08      0.37 o 
  -6  -3  13        4.00        4.72      1.58 o 
  -5  -3  13       12.31       10.73      0.68 o 
  -4  -3  13        0.60        0.69      0.32 o 
  -3  -3  13        1.53        0.89      0.32 o 
  -2  -3  13        1.85        2.27      0.30 o 
  -1  -3  13        0.32        0.64      0.20 o 
   0  -3  13       79.31       68.86      1.09 o 
   1  -3  13      141.91      133.06      1.94 o 
   2  -3  13        3.69        3.02      0.25 o 
   3  -3  13        6.09        5.53      0.49 o 
   4  -3  13       14.31       14.55      0.87 o 
   5  -3  13        3.19        3.97      0.47 o 
   6  -3  13        1.86        1.88      0.63 o 
  -6  -2  13       10.18       10.04      0.74 o 
  -5  -2  13        5.69        3.93      0.53 o 
  -4  -2  13        1.37        1.88      0.38 o 
  -3  -2  13       13.35       13.27      0.69 o 
  -2  -2  13       13.76       14.44      0.54 o 
  -1  -2  13      621.09      597.23      4.57 o 
   0  -2  13       18.72       17.44      0.48 o 
   1  -2  13       15.56       13.56      0.42 o 
   2  -2  13        1.56        0.87      0.18 o 
   3  -2  13        2.62        2.20      0.35 o 
   4  -2  13        4.46        5.12      0.47 o 
   5  -2  13        4.30        4.17      0.47 o 
   6  -2  13        0.17       -0.08      0.32 o 
  -6  -1  13        5.53        5.71      0.51 o 
  -5  -1  13       15.60       15.47      0.84 o 
  -4  -1  13      102.90       96.26      1.98 o 
  -3  -1  13       44.72       44.64      0.81 o 
  -2  -1  13       60.35       62.54      0.74 o 
  -1  -1  13       18.08       17.40      0.43 o 
   0  -1  13        0.95        2.08      0.29 o 
   1  -1  13      457.99      410.57      3.62 o 
   2  -1  13       17.17       13.38      0.40 o 
   3  -1  13       27.65       27.92      0.95 o 
   4  -1  13        5.84        6.63      0.87 o 
   5  -1  13        0.37       -0.32      0.32 o 
   6  -1  13        0.52        0.36      0.33 o 
  -6   0  13       11.25       13.13      0.69 o 
  -5   0  13        2.44        3.36      0.42 o 
  -4   0  13        0.45       -0.16      0.21 o 
  -3   0  13        0.38       -0.08      0.18 o 
  -2   0  13       11.87       11.81      0.30 o 
  -1   0  13      241.67      229.81      2.02 o 
   0   0  13      602.28      573.08      4.41 o 
   1   0  13        7.68        8.83      0.38 o 
   2   0  13       20.94       16.78      0.62 o 
   3   0  13        8.75        8.54      0.62 o 
   4   0  13        1.28        0.82      0.44 o 
   5   0  13        9.71        9.91      0.72 o 
   6   0  13        1.21        1.10      0.42 o 
  -6   1  13        3.88        2.50      0.41 o 
  -5   1  13        6.71        6.92      0.48 o 
  -4   1  13       22.25       23.67      0.84 o 
  -3   1  13       36.03       32.85      0.80 o 
  -2   1  13        1.89        2.79      0.18 o 
  -1   1  13       39.52       40.75      0.59 o 
   0   1  13        4.03        3.89      0.28 o 
   1   1  13       35.87       26.02      0.60 o 
   2   1  13      279.31      245.10      3.96 o 
   3   1  13        0.55        0.72      0.30 o 
   4   1  13       16.62       18.39      0.79 o 
   5   1  13       11.90       11.18      0.75 o 
   6   1  13        3.06        3.30      0.50 o 
   7   1  13        0.17        0.49      0.75 o 
  -6   2  13        3.96        5.87      0.56 o 
  -5   2  13       32.41       31.77      1.73 o 
  -4   2  13        8.72        7.95      0.59 o 
  -3   2  13       15.21       17.75      0.63 o 
  -2   2  13       38.82       39.50      0.60 o 
  -1   2  13        0.11       -0.04      0.14 o 
   0   2  13      639.45      618.07      4.76 o 
   1   2  13       38.66       36.54      0.67 o 
   2   2  13        0.53        0.20      0.14 o 
   3   2  13        1.19        0.89      0.34 o 
   4   2  13        2.16        1.72      0.39 o 
   5   2  13        2.02        3.19      0.57 o 
   6   2  13        4.33        4.06      0.53 o 
   7   2  13        0.27       -0.73      0.73 o 
  -6   3  13       27.33       31.94      1.33 o 
  -5   3  13       29.95       30.38      1.16 o 
  -4   3  13       32.40       29.79      0.85 o 
  -3   3  13      181.22      173.15      2.28 o 
  -2   3  13       13.21       16.11      0.53 o 
  -1   3  13       61.52       55.15      0.79 o 
   0   3  13        1.38        1.29      0.29 o 
   1   3  13       27.15       31.81      0.63 o 
   2   3  13      133.54      132.46      3.39 o 
   3   3  13        5.89        5.43      0.52 o 
   4   3  13        1.47        1.81      0.72 o 
   5   3  13        0.00       -0.10      0.32 o 
   6   3  13        0.26        0.43      0.35 o 
  -6   4  13        4.04        3.67      0.68 o 
  -5   4  13       14.08       13.81      0.86 o 
  -4   4  13        3.33        2.86      0.40 o 
  -3   4  13        2.84        2.04      0.36 o 
  -2   4  13        2.96        2.70      0.23 o 
  -1   4  13        6.37        7.12      0.41 o 
   0   4  13        7.62        8.03      0.41 o 
   1   4  13      281.91      283.82      2.69 o 
   2   4  13       11.11        9.61      0.52 o 
   3   4  13        5.51        6.71      0.49 o 
   4   4  13        0.11        0.20      0.26 o 
   5   4  13        0.01        0.20      0.34 o 
   6   4  13        1.99        1.97      0.64 o 
  -5   5  13        0.20       -0.34      0.37 o 
  -4   5  13        0.94        1.38      0.38 o 
  -3   5  13        1.14        1.22      0.35 o 
  -2   5  13       50.22       46.63      0.81 o 
  -1   5  13        2.36        2.74      0.41 o 
   0   5  13       33.39       32.32      0.83 o 
   1   5  13        5.89        6.87      0.42 o 
   2   5  13       10.11        9.43      0.48 o 
   3   5  13       33.34       35.57      1.22 o 
   4   5  13        3.46        2.71      0.39 o 
   5   5  13        1.39        1.83      0.38 o 
   6   5  13        0.54        0.64      0.36 o 
  -4   6  13       15.44       14.90      0.80 o 
  -3   6  13        8.80       10.35      0.92 o 
  -2   6  13        3.49        3.53      0.42 o 
  -1   6  13        1.94        2.60      0.35 o 
   0   6  13        8.83        7.90      0.50 o 
   1   6  13       49.51       50.95      0.90 o 
   2   6  13       16.80       19.45      0.59 o 
   3   6  13        1.55        1.61      0.36 o 
   4   6  13        2.76        3.09      0.42 o 
   5   6  13        0.04       -0.17      0.30 o 
   6   6  13        0.00       -0.09      0.60 o 
  -4   7  13       10.46       11.15      1.29 o 
  -3   7  13        3.25        3.28      0.53 o 
  -2   7  13       23.67       25.08      1.13 o 
  -1   7  13        0.02       -0.05      0.45 o 
   0   7  13        8.35        8.09      0.53 o 
   1   7  13        7.06        6.98      0.48 o 
   2   7  13       26.40       29.95      0.91 o 
   3   7  13        0.25        0.76      0.35 o 
   4   7  13        0.08        0.17      0.34 o 
   5   7  13        0.47        0.70      0.42 o 
  -3   8  13        0.46        0.15      0.49 o 
  -2   8  13        4.90        4.83      0.68 o 
  -1   8  13        1.99        2.23      0.75 o 
   0   8  13        0.05       -0.01      0.29 o 
   1   8  13        1.58        1.52      0.34 o 
   2   8  13       24.51       24.94      0.89 o 
   3   8  13        0.07       -0.37      0.37 o 
   4   8  13        0.32        0.44      0.54 o 
  -1   9  13        4.93        4.20      0.60 o 
   0   9  13        0.02       -0.32      0.32 o 
   1   9  13        5.39        5.02      0.67 o 
   2   9  13        5.99        3.55      0.89 o 
   3   9  13        5.60        4.39      0.89 o 
  -2  -8  14        1.83        1.34      0.78 o 
   0  -8  14        0.17        0.87      0.76 o 
  -4  -7  14        1.97        1.44      0.58 o 
  -3  -7  14        0.00        0.06      0.53 o 
  -2  -7  14        0.04        0.01      0.51 o 
  -1  -7  14        0.01       -0.09      0.23 o 
   0  -7  14        3.91        3.33      0.48 o 
   1  -7  14        1.65        1.79      0.58 o 
   2  -7  14        0.35        0.75      0.52 o 
  -5  -6  14        1.64        0.76      0.64 o 
  -4  -6  14        0.02       -0.02      0.38 o 
  -3  -6  14        1.39        1.67      0.46 o 
  -2  -6  14        2.18        0.89      0.40 o 
  -1  -6  14        3.78        2.86      0.59 o 
   0  -6  14        4.01        4.70      0.46 o 
   1  -6  14        5.92        5.36      0.48 o 
   2  -6  14        2.64        2.47      0.71 o 
   3  -6  14        4.53        4.30      1.26 o 
  -5  -5  14        2.36        1.99      0.65 o 
  -4  -5  14        0.05       -0.27      0.32 o 
  -3  -5  14        5.59        5.55      0.59 o 
  -2  -5  14        0.05        0.21      0.29 o 
  -1  -5  14        1.79        0.87      0.28 o 
   0  -5  14        2.34        1.59      0.34 o 
   1  -5  14        0.11       -0.06      0.27 o 
   2  -5  14        7.75        7.93      1.16 o 
   3  -5  14        3.60        3.40      0.55 o 
   4  -5  14        5.53        5.03      0.77 o 
  -6  -4  14        2.86        2.90      0.81 o 
  -5  -4  14        6.38        6.95      0.62 o 
  -4  -4  14        0.01       -0.12      0.32 o 
  -3  -4  14        4.14        4.55      0.73 o 
  -2  -4  14        0.38        0.00      0.25 o 
  -1  -4  14       19.31       17.30      0.60 o 
   0  -4  14        0.61        1.26      0.29 o 
   1  -4  14        0.06        0.00      0.34 o 
   2  -4  14       22.55       24.49      0.63 o 
   3  -4  14        7.19        7.44      0.51 o 
   4  -4  14        6.79        6.72      0.60 o 
   5  -4  14        1.76        1.69      0.45 o 
  -6  -3  14        3.89        5.06      0.61 o 
  -5  -3  14        8.24        6.98      0.90 o 
  -4  -3  14       23.90       20.93      1.14 o 
  -3  -3  14       31.24       33.89      1.36 o 
  -2  -3  14        0.15        0.05      0.23 o 
  -1  -3  14        2.62        3.52      0.32 o 
   0  -3  14       31.21       30.53      0.71 o 
   1  -3  14       23.26       18.20      0.58 o 
   2  -3  14       31.34       34.40      0.64 o 
   3  -3  14        1.24        1.15      0.36 o 
   4  -3  14       21.17       20.80      1.20 o 
   5  -3  14        0.00        0.09      0.35 o 
  -6  -2  14        0.13        0.53      0.66 o 
  -5  -2  14        0.65        0.35      0.43 o 
  -4  -2  14       18.24       19.77      0.82 o 
  -3  -2  14        3.29        2.57      0.39 o 
  -2  -2  14       15.09       16.68      0.58 o 
  -1  -2  14        0.17        0.37      0.19 o 
   0  -2  14       50.49       42.30      0.83 o 
   1  -2  14       15.63       17.28      0.51 o 
   2  -2  14       35.34       34.13      0.62 o 
   3  -2  14       23.09       23.26      1.22 o 
   4  -2  14       12.87       14.90      0.75 o 
   5  -2  14        2.37        2.05      0.41 o 
   6  -2  14        3.32        3.94      0.74 o 
  -6  -1  14        0.65        0.81      0.36 o 
  -5  -1  14        4.08        2.79      0.43 o 
  -4  -1  14        0.05        0.41      0.29 o 
  -3  -1  14        0.59        0.62      0.28 o 
  -2  -1  14       45.54       47.74      0.65 o 
  -1  -1  14        0.17        0.05      0.14 o 
   0  -1  14       18.07       14.82      0.58 o 
   1  -1  14       13.29       20.57      0.53 o 
   2  -1  14        7.72        4.80      0.49 o 
   3  -1  14       40.84       41.63      1.18 o 
   4  -1  14        0.24        0.84      0.37 o 
   5  -1  14       21.50       23.19      1.01 o 
   6  -1  14        2.50        2.31      0.43 o 
  -6   0  14        2.52        1.82      0.41 o 
  -5   0  14       13.29       12.83      0.73 o 
  -4   0  14       25.46       27.37      0.85 o 
  -3   0  14        1.93        2.05      0.57 o 
  -2   0  14        2.14        1.89      0.17 o 
  -1   0  14        0.17        0.06      0.13 o 
   0   0  14       33.60       27.68      0.59 o 
   1   0  14       19.32       12.89      0.44 o 
   2   0  14        0.00       -0.14      0.14 o 
   3   0  14       71.25       66.93      1.52 o 
   4   0  14       11.96       12.95      0.80 o 
   5   0  14        6.54        7.04      0.66 o 
   6   0  14        0.28        0.53      0.42 o 
  -6   1  14       46.95       48.42      1.27 o 
  -5   1  14       17.92       19.69      1.02 o 
  -4   1  14       78.93       74.46      1.32 o 
  -3   1  14       33.79       30.52      1.03 o 
  -2   1  14       82.22       81.27      0.88 o 
  -1   1  14        0.63        0.72      0.17 o 
   0   1  14        5.67        6.29      0.33 o 
   1   1  14      135.45      133.21      1.51 o 
   2   1  14       32.33       23.21      0.49 o 
   3   1  14       10.39       15.22      1.72 o 
   4   1  14        0.78        0.76      0.40 o 
   5   1  14        8.16        9.54      0.74 o 
   6   1  14        1.98        1.22      0.49 o 
  -6   2  14        0.00        0.31      0.34 o 
  -5   2  14        0.01       -0.12      0.28 o 
  -4   2  14        8.62        7.54      0.52 o 
  -3   2  14       38.18       37.33      0.92 o 
  -2   2  14       37.44       40.68      0.63 o 
  -1   2  14       17.05       15.89      0.40 o 
   0   2  14        0.87        0.52      0.19 o 
   1   2  14      145.42      127.58      1.48 o 
   2   2  14        0.07       -0.13      0.14 o 
   3   2  14       31.51       28.19      0.98 o 
   4   2  14       23.75       20.81      0.91 o 
   5   2  14        5.11        6.04      0.61 o 
   6   2  14        0.40        0.35      0.38 o 
  -6   3  14       22.29       23.91      1.22 o 
  -5   3  14        5.00        5.63      0.56 o 
  -4   3  14        1.34        0.97      0.33 o 
  -3   3  14       25.75       25.79      0.80 o 
  -2   3  14        4.46        4.00      0.26 o 
  -1   3  14       44.72       42.89      1.07 o 
   0   3  14        2.30        3.12      0.42 o 
   1   3  14        4.14        3.57      0.45 o 
   2   3  14       24.85       28.65      0.77 o 
   3   3  14       40.30       31.94      1.03 o 
   4   3  14       10.53       12.33      0.80 o 
   5   3  14        0.47        0.24      0.49 o 
   6   3  14        7.62        8.08      0.70 o 
  -5   4  14        0.71        0.34      0.47 o 
  -4   4  14       20.27       22.31      1.13 o 
  -3   4  14        8.36        6.68      0.51 o 
  -2   4  14        1.27        2.25      0.26 o 
  -1   4  14        1.53        1.73      0.27 o 
   0   4  14        2.36        1.96      0.30 o 
   1   4  14       37.89       35.08      0.82 o 
   2   4  14       56.86       47.30      1.01 o 
   3   4  14        0.38       -0.01      0.29 o 
   4   4  14       22.72       19.73      1.43 o 
   5   4  14        3.27        3.10      0.52 o 
   6   4  14        0.80        0.50      0.42 o 
  -5   5  14       55.86       61.82      1.42 o 
  -4   5  14        5.94        6.21      0.56 o 
  -3   5  14       39.65       37.21      0.88 o 
  -2   5  14        6.13        5.77      0.37 o 
  -1   5  14       12.76       13.02      0.58 o 
   0   5  14        0.21        0.17      0.23 o 
   1   5  14        1.83        1.84      0.26 o 
   2   5  14       24.52       26.14      0.72 o 
   3   5  14        8.54        8.30      0.57 o 
   4   5  14        1.67        0.07      0.30 o 
   5   5  14        0.31        0.12      0.32 o 
   6   5  14        0.29        0.50      0.90 o 
  -4   6  14        0.85        0.78      0.40 o 
  -3   6  14       14.35       15.86      1.10 o 
  -2   6  14       14.47       12.86      0.88 o 
  -1   6  14       12.18       14.95      1.26 o 
   0   6  14        4.95        4.17      0.42 o 
   1   6  14        1.15        0.59      0.28 o 
   2   6  14       55.97       52.55      1.35 o 
   3   6  14        2.16        1.32      0.37 o 
   4   6  14        3.08        2.57      0.42 o 
   5   6  14        3.56        3.05      0.46 o 
  -3   7  14        0.51        0.37      0.81 o 
  -2   7  14        6.87        6.40      0.71 o 
  -1   7  14        4.68        4.25      0.62 o 
   0   7  14        3.64        3.64      0.41 o 
   1   7  14        0.56        0.42      0.29 o 
   2   7  14        0.12        0.02      0.31 o 
   3   7  14        4.10        4.74      0.52 o 
   4   7  14        6.67        7.20      0.70 o 
   5   7  14        0.17        0.20      0.55 o 
  -2   8  14        0.02       -0.24      0.50 o 
  -1   8  14        0.62        0.21      0.32 o 
   0   8  14        0.50        0.88      0.34 o 
   1   8  14        0.86        0.72      0.31 o 
   2   8  14        6.28        6.14      0.74 o 
   3   8  14       10.19        8.57      1.40 o 
   4   8  14        0.04        0.25      0.44 o 
   0   9  14        0.02       -0.14      0.41 o 
   1   9  14        0.01       -0.44      0.44 o 
   2   9  14        0.00       -0.63      0.66 o 
  -3  -7  15        0.44       -0.71      0.71 o 
  -2  -7  15        0.74       -0.14      0.45 o 
  -1  -7  15        0.35       -0.11      0.45 o 
   0  -7  15        0.42        0.38      0.34 o 
   1  -7  15        0.57        0.68      0.36 o 
  -4  -6  15        1.86        1.64      0.50 o 
  -3  -6  15        0.06        0.23      0.41 o 
  -2  -6  15        0.12        0.20      0.42 o 
  -1  -6  15        0.07        0.46      0.30 o 
   0  -6  15        0.00        0.33      0.31 o 
   1  -6  15        0.02        0.66      0.33 o 
   2  -6  15        4.07        3.35      0.64 o 
   3  -6  15        0.36        0.38      0.51 o 
  -5  -5  15        1.52        1.52      0.48 o 
  -4  -5  15        5.96        5.45      0.62 o 
  -3  -5  15        0.86        0.15      0.36 o 
  -2  -5  15        1.04        2.18      0.49 o 
  -1  -5  15        0.08       -0.28      0.28 o 
   0  -5  15        0.00       -0.04      0.27 o 
   1  -5  15       14.92       12.38      0.64 o 
   2  -5  15        0.54        0.13      0.42 o 
   3  -5  15        1.58        1.58      0.48 o 
   4  -5  15        1.31        0.81      0.51 o 
  -5  -4  15        4.63        5.07      0.58 o 
  -4  -4  15        2.37        1.98      0.52 o 
  -3  -4  15       16.10       16.66      1.59 o 
  -2  -4  15       12.59       13.58      1.02 o 
  -1  -4  15        0.96        0.89      0.28 o 
   0  -4  15       14.60       17.19      0.67 o 
   1  -4  15        7.11        5.93      0.47 o 
   2  -4  15        2.95        2.74      0.45 o 
   3  -4  15        0.36        0.08      0.37 o 
   4  -4  15        0.96        1.07      0.42 o 
  -6  -3  15        0.18        0.75      0.65 o 
  -5  -3  15        0.41       -0.33      0.42 o 
  -4  -3  15        0.87        0.80      0.37 o 
  -3  -3  15       17.18       17.55      0.90 o 
  -2  -3  15        0.14       -0.16      0.24 o 
  -1  -3  15        1.35        1.79      0.28 o 
   0  -3  15        1.49        2.50      0.35 o 
   1  -3  15       20.06       17.23      0.59 o 
   2  -3  15       32.13       28.64      0.74 o 
   3  -3  15        0.59       -0.07      0.31 o 
   4  -3  15        0.03       -0.07      0.34 o 
   5  -3  15        1.87        2.27      0.47 o 
  -6  -2  15        5.53        5.42      0.66 o 
  -5  -2  15       21.03       24.01      1.10 o 
  -4  -2  15        3.26        2.83      0.53 o 
  -3  -2  15        6.53        7.22      0.59 o 
  -2  -2  15        0.46        0.13      0.25 o 
  -1  -2  15       32.85       37.47      0.80 o 
   0  -2  15        7.05        6.41      0.43 o 
   1  -2  15        9.25        9.41      0.44 o 
   2  -2  15       18.30       18.27      0.48 o 
   3  -2  15        5.84        6.62      0.54 o 
   4  -2  15        0.53       -0.19      0.38 o 
   5  -2  15        2.57        2.58      0.50 o 
  -6  -1  15       17.55       16.58      1.02 o 
  -5  -1  15       23.13       23.53      1.08 o 
  -4  -1  15        2.64        2.26      0.52 o 
  -3  -1  15       73.66       73.24      1.54 o 
  -2  -1  15        2.68        3.20      0.35 o 
  -1  -1  15        8.38        7.96      0.35 o 
   0  -1  15       18.57       22.49      0.60 o 
   1  -1  15        3.25        3.91      0.31 o 
   2  -1  15      113.51       97.09      1.76 o 
   3  -1  15        4.49        3.45      0.68 o 
   4  -1  15        1.96        2.24      0.47 o 
   5  -1  15        5.28        5.52      0.54 o 
   6  -1  15        0.02       -0.40      0.40 o 
  -6   0  15        1.18        1.05      0.40 o 
  -5   0  15        1.46        1.39      0.38 o 
  -4   0  15       47.21       51.01      1.27 o 
  -3   0  15       48.08       44.81      0.99 o 
  -2   0  15       50.31       49.64      0.81 o 
  -1   0  15      141.43      141.57      1.47 o 
   0   0  15        7.36        8.41      0.43 o 
   1   0  15       63.52       58.82      0.92 o 
   2   0  15       15.94       15.24      0.45 o 
   3   0  15        0.25       -0.13      0.29 o 
   4   0  15        0.46        0.77      0.40 o 
   5   0  15        0.27        0.81      0.39 o 
   6   0  15        1.17        0.72      0.56 o 
  -6   1  15        4.90        5.13      0.57 o 
  -5   1  15        0.43        0.29      0.33 o 
  -4   1  15       21.20       23.64      0.78 o 
  -3   1  15        4.83        4.68      0.42 o 
  -2   1  15      100.46      102.14      1.25 o 
  -1   1  15        0.25        0.07      0.16 o 
   0   1  15        0.06        0.10      0.19 o 
   1   1  15       29.30       36.94      0.81 o 
   2   1  15       18.31       15.77      0.56 o 
   3   1  15       72.09       66.36      1.65 o 
   4   1  15        0.26       -0.11      0.32 o 
   5   1  15        0.15        0.25      0.37 o 
   6   1  15        5.81        5.56      0.65 o 
  -6   2  15        0.73        0.17      0.78 o 
  -5   2  15       15.11       15.12      0.99 o 
  -4   2  15       31.40       32.81      0.92 o 
  -3   2  15        2.45        2.44      0.36 o 
  -2   2  15        6.33        6.24      0.34 o 
  -1   2  15        0.05        0.07      0.18 o 
   0   2  15      133.76      132.80      1.68 o 
   1   2  15        9.44        9.77      0.41 o 
   2   2  15       24.67       23.36      0.81 o 
   3   2  15       21.86       19.14      1.24 o 
   4   2  15        6.63        7.69      1.01 o 
   5   2  15        0.01       -0.31      0.31 o 
   6   2  15        1.53        2.16      0.49 o 
  -5   3  15       34.03       34.57      1.37 o 
  -4   3  15       31.93       31.61      0.94 o 
  -3   3  15        0.02       -0.07      0.28 o 
  -2   3  15       71.95       70.84      1.32 o 
  -1   3  15        4.48        4.27      0.34 o 
   0   3  15        2.38        2.94      0.29 o 
   1   3  15       27.35       29.60      0.64 o 
   2   3  15        0.34        0.50      0.26 o 
   3   3  15       37.85       36.26      1.13 o 
   4   3  15        4.04        4.12      0.54 o 
   5   3  15        0.01        0.38      0.62 o 
   6   3  15        1.32        2.05      0.48 o 
  -5   4  15        0.42        0.40      0.38 o 
  -4   4  15        9.53       10.17      0.66 o 
  -3   4  15       51.57       51.68      1.92 o 
  -2   4  15       75.77       78.04      1.19 o 
  -1   4  15       11.32        9.49      0.52 o 
   0   4  15       58.43       60.04      1.16 o 
   1   4  15       12.39       12.62      0.46 o 
   2   4  15       28.83       31.50      0.86 o 
   3   4  15        0.31        0.58      0.35 o 
   4   4  15        0.01       -0.06      0.35 o 
   5   4  15        3.33        1.87      0.49 o 
   6   4  15        0.40       -0.29      0.85 o 
  -4   5  15        7.85        8.29      0.86 o 
  -3   5  15       18.64       20.60      0.78 o 
  -2   5  15        0.00        0.02      0.33 o 
  -1   5  15       31.01       27.63      0.80 o 
   0   5  15        1.59        0.94      0.28 o 
   1   5  15        0.02        0.13      0.25 o 
   2   5  15        7.01        7.27      0.52 o 
   3   5  15        0.11        0.38      0.33 o 
   4   5  15       14.49       14.51      0.91 o 
   5   5  15        0.06        0.21      0.38 o 
  -4   6  15        6.73        7.57      0.93 o 
  -3   6  15        4.20        3.74      0.55 o 
  -2   6  15        0.03        0.25      0.65 o 
  -1   6  15       18.35       17.45      0.98 o 
   0   6  15        1.65        1.09      0.43 o 
   1   6  15       21.47       21.80      0.71 o 
   2   6  15        3.45        3.44      0.42 o 
   3   6  15        9.90       10.65      0.69 o 
   4   6  15        0.58        0.69      0.37 o 
   5   6  15        2.68        2.77      0.47 o 
  -3   7  15        1.31        0.25      0.49 o 
  -2   7  15        0.01       -0.14      0.45 o 
  -1   7  15        3.33        2.65      0.39 o 
   0   7  15        0.18       -0.10      0.32 o 
   1   7  15        0.04       -0.26      0.26 o 
   2   7  15        1.47        0.47      0.40 o 
   3   7  15        0.31        0.10      0.35 o 
   4   7  15        0.81        0.36      0.38 o 
  -2   8  15        8.51        8.80      1.41 o 
  -1   8  15        8.98        8.56      0.59 o 
   0   8  15        0.01        0.11      0.39 o 
   1   8  15        0.82        1.02      0.49 o 
   2   8  15        1.62        1.21      0.69 o 
   3   8  15        4.46        4.41      0.82 o 
  -2  -7  16        0.02       -0.58      0.59 o 
  -1  -7  16        0.00        0.29      0.62 o 
   0  -7  16        0.27       -0.08      0.71 o 
  -3  -6  16        2.04        1.05      0.65 o 
  -2  -6  16        1.62        1.22      0.51 o 
  -1  -6  16        7.52        8.12      0.54 o 
   0  -6  16        1.26        0.96      0.36 o 
   1  -6  16        4.46        4.31      0.94 o 
   2  -6  16        3.72        4.05      0.75 o 
  -4  -5  16        2.05        1.80      0.51 o 
  -3  -5  16        0.02       -0.23      0.37 o 
  -2  -5  16        4.53        5.53      0.78 o 
  -1  -5  16        1.37        1.72      0.52 o 
   0  -5  16        0.28       -0.31      0.33 o 
   1  -5  16        8.93       10.62      0.63 o 
   2  -5  16       10.28       10.39      0.90 o 
   3  -5  16        1.11        0.77      0.54 o 
  -5  -4  16        9.13       10.06      0.90 o 
  -4  -4  16        0.86        1.41      0.45 o 
  -3  -4  16        1.43        0.53      0.39 o 
  -2  -4  16        1.65        0.95      0.38 o 
  -1  -4  16        2.43        2.18      0.40 o 
   0  -4  16       29.84       29.68      0.87 o 
   1  -4  16        5.55        4.50      0.45 o 
   2  -4  16        2.02        1.40      0.90 o 
   3  -4  16       21.39       24.09      1.26 o 
   4  -4  16        4.42        3.90      0.65 o 
  -5  -3  16        0.51        0.08      0.44 o 
  -4  -3  16       10.91       10.99      0.77 o 
  -3  -3  16        0.05        0.50      0.36 o 
  -2  -3  16       12.41       12.80      0.83 o 
  -1  -3  16        0.39        0.35      0.26 o 
   0  -3  16        3.36        3.54      0.41 o 
   1  -3  16       14.88       13.64      0.56 o 
   2  -3  16       24.77       32.10      0.94 o 
   3  -3  16       13.93       12.98      0.75 o 
   4  -3  16        0.02        0.04      0.36 o 
   5  -3  16        0.10       -0.09      0.63 o 
  -5  -2  16        1.62        1.70      0.53 o 
  -4  -2  16       31.99       30.87      2.00 o 
  -3  -2  16       22.72       23.54      1.05 o 
  -2  -2  16       72.57       68.35      1.85 o 
  -1  -2  16        0.28        0.40      0.22 o 
   0  -2  16      104.05      102.38      1.61 o 
   1  -2  16       12.46       11.16      0.50 o 
   2  -2  16       23.48       20.92      0.59 o 
   3  -2  16       12.90       13.93      0.76 o 
   4  -2  16       19.04       22.29      0.88 o 
   5  -2  16        6.25        6.28      0.60 o 
  -6  -1  16        7.98       10.18      1.22 o 
  -5  -1  16       13.29       12.61      0.96 o 
  -4  -1  16        0.23        0.01      0.53 o 
  -3  -1  16       31.74       34.24      1.73 o 
  -2  -1  16        0.42        0.10      0.24 o 
  -1  -1  16       36.07       33.54      0.69 o 
   0  -1  16        9.98       14.10      0.78 o 
   1  -1  16       11.43       10.50      0.54 o 
   2  -1  16       40.97       44.49      0.78 o 
   3  -1  16       20.67       25.76      1.88 o 
   4  -1  16        4.54        6.15      0.67 o 
   5  -1  16        0.15        0.08      0.34 o 
  -6   0  16        0.06       -0.43      0.43 o 
  -5   0  16       19.90       24.19      1.66 o 
  -4   0  16       24.68       22.14      0.90 o 
  -3   0  16        0.30        0.21      0.26 o 
  -2   0  16        2.39        1.90      0.27 o 
  -1   0  16      105.94      104.64      1.33 o 
   0   0  16       12.28       10.89      0.47 o 
   1   0  16      132.77      122.39      1.51 o 
   2   0  16        2.80        2.25      0.24 o 
   3   0  16       10.52        8.76      0.70 o 
   4   0  16       40.06       43.76      1.53 o 
   5   0  16        6.88        6.61      0.69 o 
  -5   1  16       42.15       44.12      1.27 o 
  -4   1  16        0.40        0.09      0.29 o 
  -3   1  16       23.13       22.30      0.84 o 
  -2   1  16        6.15        6.12      0.40 o 
  -1   1  16       20.84       18.38      0.54 o 
   0   1  16        0.90        0.29      0.25 o 
   1   1  16       13.01       15.13      0.51 o 
   2   1  16       27.40       28.17      0.82 o 
   3   1  16       16.32       21.27      0.94 o 
   4   1  16        8.70       12.32      0.84 o 
   5   1  16        0.00        0.00      0.38 o 
   6   1  16        0.00       -0.40      0.78 o 
  -5   2  16        0.00        0.24      0.33 o 
  -4   2  16       29.32       30.65      1.05 o 
  -3   2  16      110.16      111.83      2.36 o 
  -2   2  16       36.71       36.85      0.64 o 
  -1   2  16      164.02      160.97      2.18 o 
   0   2  16        9.26        9.20      0.46 o 
   1   2  16       84.87       80.44      1.19 o 
   2   2  16       10.61       10.51      0.58 o 
   3   2  16       10.92       12.42      0.82 o 
   4   2  16        2.37        1.60      0.64 o 
   5   2  16       15.73       15.41      1.13 o 
   6   2  16        3.62        6.14      1.35 o 
  -5   3  16        0.49        0.05      0.34 o 
  -4   3  16       30.66       32.18      0.98 o 
  -3   3  16        2.43        2.36      0.40 o 
  -2   3  16       36.74       35.91      0.75 o 
  -1   3  16        0.20        0.29      0.24 o 
   0   3  16       19.59       16.95      0.56 o 
   1   3  16        8.03        9.45      0.60 o 
   2   3  16        3.78        3.14      0.39 o 
   3   3  16       13.93       16.30      1.15 o 
   4   3  16        1.46        3.14      0.53 o 
   5   3  16        1.54        2.56      0.52 o 
   6   3  16        0.20       -0.36      0.87 o 
  -5   4  16        0.01       -0.40      0.42 o 
  -4   4  16       18.05       22.32      1.18 o 
  -3   4  16        4.30        5.19      0.50 o 
  -2   4  16       18.42       18.62      0.81 o 
  -1   4  16        2.28        2.07      0.40 o 
   0   4  16       98.67       93.62      1.56 o 
   1   4  16        0.25        0.34      0.23 o 
   2   4  16       36.09       37.70      0.96 o 
   3   4  16        0.01        0.15      0.35 o 
   4   4  16        6.07        7.10      0.68 o 
   5   4  16        7.92        9.11      0.80 o 
  -4   5  16       14.81       15.07      0.84 o 
  -3   5  16        0.09       -0.27      0.35 o 
  -2   5  16        2.53        1.99      0.51 o 
  -1   5  16        0.97        1.35      0.32 o 
   0   5  16        0.58        0.32      0.28 o 
   1   5  16        0.65        0.54      0.28 o 
   2   5  16        0.94        0.36      0.29 o 
   3   5  16        1.84        1.82      0.46 o 
   4   5  16        0.85        1.56      0.48 o 
   5   5  16        0.25        0.33      0.44 o 
  -3   6  16       21.05       26.06      1.21 o 
  -2   6  16       38.67       40.50      2.26 o 
  -1   6  16        6.52        5.72      0.48 o 
   0   6  16       13.82       13.73      0.65 o 
   1   6  16        3.57        2.91      0.37 o 
   2   6  16        3.00        2.94      0.50 o 
   3   6  16        1.05        1.07      0.43 o 
   4   6  16        1.02        2.28      0.52 o 
  -2   7  16        1.83        2.65      0.58 o 
  -1   7  16        2.71        1.41      0.36 o 
   0   7  16        1.26        0.93      0.34 o 
   1   7  16        1.53        1.16      0.33 o 
   2   7  16        0.02        0.03      0.45 o 
   3   7  16        0.04       -0.08      0.69 o 
   4   7  16        0.60        0.97      0.44 o 
  -1   8  16        5.96        6.71      0.68 o 
   0   8  16        3.51        4.02      0.47 o 
   1   8  16        5.26        5.79      1.73 o 
   2   8  16        0.01        0.45      0.50 o 
  -3  -6  17        0.18        0.11      0.81 o 
  -2  -6  17        1.43        0.35      0.53 o 
  -1  -6  17        3.98        3.54      0.80 o 
   0  -6  17        0.49        0.85      0.37 o 
   1  -6  17        0.08        0.29      0.37 o 
  -4  -5  17        2.75        2.74      0.69 o 
  -3  -5  17        0.49        0.10      0.50 o 
  -2  -5  17        0.49        0.21      0.46 o 
  -1  -5  17        2.28        2.97      0.39 o 
   0  -5  17        0.37        0.09      0.31 o 
   1  -5  17       15.10       19.26      0.79 o 
   2  -5  17        0.01        0.17      0.49 o 
   3  -5  17        0.02       -0.48      0.49 o 
  -4  -4  17       13.99       17.41      1.01 o 
  -3  -4  17        2.35        0.46      0.42 o 
  -2  -4  17        0.98        0.88      0.62 o 
  -1  -4  17       37.96       37.67      0.97 o 
   0  -4  17        2.30        2.16      0.37 o 
   1  -4  17        5.40        6.20      0.51 o 
   2  -4  17        6.53        5.60      0.72 o 
   3  -4  17        0.31       -0.12      0.41 o 
  -5  -3  17        7.65        9.29      1.24 o 
  -4  -3  17        0.70        0.55      0.40 o 
  -3  -3  17        3.84        4.87      0.59 o 
  -2  -3  17       22.47       26.08      0.97 o 
  -1  -3  17        0.00       -0.03      0.26 o 
   0  -3  17        8.08        8.04      0.56 o 
   1  -3  17       29.03       34.52      0.95 o 
   2  -3  17       10.49       10.92      0.75 o 
   3  -3  17        0.46        0.23      0.35 o 
   4  -3  17        0.04        0.26      0.38 o 
  -5  -2  17        4.66        4.87      0.79 o 
  -4  -2  17       15.76       19.46      1.08 o 
  -3  -2  17        3.67        5.39      0.59 o 
  -2  -2  17        3.54        2.31      0.42 o 
  -1  -2  17       14.37       12.61      0.58 o 
   0  -2  17       80.28       79.06      1.46 o 
   1  -2  17        1.74        1.30      0.36 o 
   2  -2  17        0.51        0.60      0.34 o 
   3  -2  17       21.50       24.50      0.78 o 
   4  -2  17        0.40       -0.01      0.34 o 
   5  -2  17        0.00        0.01      0.56 o 
  -5  -1  17       30.93       38.06      1.82 o 
  -4  -1  17        0.03       -0.39      0.39 o 
  -3  -1  17        0.66       -0.21      0.57 o 
  -2  -1  17       12.27       12.30      0.62 o 
  -1  -1  17       19.71       19.93      0.61 o 
   0  -1  17        0.22        0.43      0.24 o 
   1  -1  17        0.34        0.02      0.35 o 
   2  -1  17       57.55       63.52      1.29 o 
   3  -1  17        0.21        0.20      0.38 o 
   4  -1  17        1.22        0.50      0.57 o 
   5  -1  17        0.15       -0.28      0.34 o 
  -5   0  17        0.88        0.28      0.38 o 
  -4   0  17        9.15        7.28      0.66 o 
  -3   0  17       91.87       99.55      2.40 o 
  -2   0  17       29.42       29.50      0.73 o 
  -1   0  17        0.06       -0.16      0.22 o 
   0   0  17      154.19      151.38      2.30 o 
   1   0  17       13.32       10.68      0.52 o 
   2   0  17        4.87        5.11      0.46 o 
   3   0  17       18.73       20.25      0.95 o 
   4   0  17        4.68        4.80      0.61 o 
   5   0  17        0.46        0.30      0.42 o 
  -5   1  17        7.29        9.26      0.72 o 
  -4   1  17       44.37       52.72      1.20 o 
  -3   1  17       14.47       13.82      0.71 o 
  -2   1  17        3.93        4.72      0.42 o 
  -1   1  17       76.37       74.29      1.18 o 
   0   1  17        0.70        0.90      0.25 o 
   1   1  17        2.93        3.39      0.34 o 
   2   1  17       26.41       27.66      0.84 o 
   3   1  17       12.31       12.15      0.84 o 
   4   1  17        2.03        1.06      0.61 o 
   5   1  17        1.57        0.38      0.79 o 
  -5   2  17        0.73        0.37      0.35 o 
  -4   2  17        5.72        6.59      0.58 o 
  -3   2  17        8.61       10.49      0.63 o 
  -2   2  17       23.01       23.58      0.87 o 
  -1   2  17       37.47       37.81      0.90 o 
   0   2  17        5.11        4.84      0.38 o 
   1   2  17      110.10      104.51      1.49 o 
   2   2  17        0.62        0.13      0.27 o 
   3   2  17        0.09        0.25      0.35 o 
   4   2  17       23.06       24.57      1.06 o 
   5   2  17        0.34        0.19      0.41 o 
  -5   3  17        5.70        6.32      0.95 o 
  -4   3  17       35.21       42.91      1.15 o 
  -3   3  17        1.49        1.75      0.39 o 
  -2   3  17        0.94       -0.10      0.41 o 
  -1   3  17        2.59        1.90      0.32 o 
   0   3  17       21.21       20.12      0.62 o 
   1   3  17        2.32        1.49      0.28 o 
   2   3  17        0.24        0.32      0.28 o 
   3   3  17       15.26       17.83      1.72 o 
   4   3  17        0.10       -0.35      0.35 o 
   5   3  17        2.38        0.74      0.45 o 
  -4   4  17        4.29        2.32      0.47 o 
  -3   4  17       22.88       26.85      1.22 o 
  -2   4  17       64.37       64.14      1.68 o 
  -1   4  17       15.08       15.34      0.65 o 
   0   4  17        0.02        0.47      0.27 o 
   1   4  17       28.28       30.11      0.75 o 
   2   4  17        3.72        3.73      0.55 o 
   3   4  17        0.11        0.06      0.35 o 
   4   4  17        4.43        4.39      0.62 o 
   5   4  17        2.27        2.30      0.55 o 
  -4   5  17        2.37        3.47      0.74 o 
  -3   5  17       33.09       38.79      1.60 o 
  -2   5  17        4.65        3.60      0.59 o 
  -1   5  17        5.53        5.12      0.46 o 
   0   5  17       12.58       10.97      0.60 o 
   1   5  17        0.21        0.11      0.26 o 
   2   5  17        0.43        1.30      0.35 o 
   3   5  17        0.96        1.43      0.59 o 
   4   5  17        0.57        1.12      0.47 o 
   5   5  17        0.84        1.48      0.97 o 
  -3   6  17        1.29        1.87      0.58 o 
  -2   6  17        0.48       -0.11      0.44 o 
  -1   6  17       17.55       17.60      0.72 o 
   0   6  17       10.52        9.43      0.64 o 
   1   6  17        1.82        1.20      0.32 o 
   2   6  17        8.66        9.19      0.84 o 
   3   6  17        0.87        0.73      0.43 o 
   4   6  17        0.04        0.10      0.45 o 
  -2   7  17        3.06        3.89      1.02 o 
  -1   7  17        0.00        0.11      0.32 o 
   0   7  17        1.11        0.91      0.36 o 
   1   7  17        2.10        2.48      0.56 o 
   2   7  17        0.22        0.40      0.48 o 
   3   7  17        0.23        0.37      0.57 o 
   1   8  17        0.00        0.38      0.80 o 
  -3  -5  18       14.88       15.64      1.30 o 
  -2  -5  18        3.15        3.38      0.66 o 
  -1  -5  18        5.41        5.56      0.72 o 
   0  -5  18        3.24        3.23      0.45 o 
   1  -5  18        3.59        4.36      0.49 o 
   2  -5  18        0.02        0.20      0.72 o 
  -4  -4  18        0.24        1.24      0.50 o 
  -3  -4  18        0.10        0.29      0.56 o 
  -2  -4  18        0.21        0.05      0.43 o 
  -1  -4  18        3.32        2.99      0.40 o 
   0  -4  18        1.65        2.07      0.76 o 
   1  -4  18        3.14        2.53      0.43 o 
   2  -4  18        3.35        2.98      0.64 o 
   3  -4  18        0.02       -0.48      0.48 o 
  -4  -3  18        1.19        1.98      0.60 o 
  -3  -3  18       13.13       14.74      0.93 o 
  -2  -3  18       29.70       33.16      2.07 o 
  -1  -3  18       10.65       10.73      0.58 o 
   0  -3  18        0.47        0.93      0.34 o 
   1  -3  18        7.09        6.04      0.51 o 
   2  -3  18        6.15        8.00      0.92 o 
   3  -3  18        3.31        3.62      0.54 o 
   4  -3  18        0.53        0.20      0.57 o 
  -5  -2  18        1.01        1.14      0.72 o 
  -4  -2  18        4.60        3.55      0.65 o 
  -3  -2  18        7.22        6.37      0.65 o 
  -2  -2  18        1.12        0.74      0.39 o 
  -1  -2  18       23.59       22.47      0.75 o 
   0  -2  18        2.00        1.34      0.33 o 
   1  -2  18       16.91       16.14      0.73 o 
   2  -2  18        1.11        2.31      0.46 o 
   3  -2  18        1.85        2.28      0.44 o 
   4  -2  18        1.33        0.92      0.43 o 
  -5  -1  18        0.16        0.95      0.50 o 
  -4  -1  18       11.91       11.47      1.14 o 
  -3  -1  18        1.92        1.78      0.56 o 
  -2  -1  18      122.68      130.51      2.74 o 
  -1  -1  18        9.15        9.50      0.50 o 
   0  -1  18       24.76       24.63      0.70 o 
   1  -1  18       25.65       26.55      0.84 o 
   2  -1  18        0.00        0.00      0.30 o 
   3  -1  18        0.18        0.21      0.42 o 
   4  -1  18        2.30        1.81      0.60 o 
  -5   0  18        0.34        0.87      0.49 o 
  -4   0  18        1.38        0.55      0.50 o 
  -3   0  18        0.68        0.73      0.49 o 
  -2   0  18        9.12        8.89      0.64 o 
  -1   0  18        3.16        2.42      0.33 o 
   0   0  18       46.25       45.02      1.65 o 
   1   0  18        2.08        1.62      0.30 o 
   2   0  18       10.32        9.82      0.62 o 
   3   0  18        9.49       11.07      1.25 o 
   4   0  18        0.12       -0.28      0.40 o 
   5   0  18        2.73        3.43      0.75 o 
  -5   1  18        3.19        2.56      0.65 o 
  -4   1  18       14.53       13.98      0.88 o 
  -3   1  18        2.31        1.29      0.36 o 
  -2   1  18       26.93       28.20      0.95 o 
  -1   1  18      106.84      111.41      1.56 o 
   0   1  18        1.94        1.89      0.35 o 
   1   1  18        0.82        0.85      0.26 o 
   2   1  18       37.56       34.94      0.98 o 
   3   1  18        5.00        5.96      0.67 o 
   4   1  18        1.31        0.84      0.56 o 
   5   1  18        0.15        0.02      0.50 o 
  -4   2  18        2.40        1.60      0.45 o 
  -3   2  18       21.36       18.83      0.94 o 
  -2   2  18       19.29       22.66      0.89 o 
  -1   2  18        0.26        0.64      0.31 o 
   0   2  18       48.36       48.45      0.97 o 
   1   2  18        4.96        4.00      0.36 o 
   2   2  18        4.76        5.97      0.51 o 
   3   2  18        0.49        0.75      0.42 o 
   4   2  18        2.00        1.69      0.49 o 
   5   2  18        0.05        0.46      0.55 o 
  -4   3  18        0.64        0.37      0.38 o 
  -3   3  18       46.48       48.03      1.30 o 
  -2   3  18        0.79        0.40      0.41 o 
  -1   3  18      117.57      113.24      1.79 o 
   0   3  18        4.39        5.25      0.57 o 
   1   3  18        2.89        2.74      0.33 o 
   2   3  18       17.79       16.50      0.75 o 
   3   3  18        1.56        1.11      0.46 o 
   4   3  18        1.35        1.36      0.51 o 
   5   3  18        0.56        0.28      0.83 o 
  -4   4  18        0.40        0.14      0.54 o 
  -3   4  18        0.56        0.31      0.41 o 
  -2   4  18        4.39        2.85      0.54 o 
  -1   4  18       20.99       23.07      0.77 o 
   0   4  18        0.44        1.11      0.33 o 
   1   4  18       29.38       29.99      1.26 o 
   2   4  18        0.80        0.64      0.58 o 
   3   4  18        1.46        2.48      0.89 o 
   4   4  18        2.49        1.82      0.53 o 
  -3   5  18       11.32       12.34      1.74 o 
  -2   5  18       10.62       10.87      0.86 o 
  -1   5  18        3.35        3.21      0.41 o 
   0   5  18       44.07       44.70      1.55 o 
   1   5  18        0.67        0.09      0.27 o 
   2   5  18        0.00        0.28      0.37 o 
   3   5  18        9.81        7.75      0.75 o 
   4   5  18        1.24        2.06      0.55 o 
  -2   6  18        8.40        7.99      0.79 o 
  -1   6  18        4.59        5.51      0.53 o 
   0   6  18        0.64        0.74      0.34 o 
   1   6  18        4.37        6.20      0.49 o 
   2   6  18        1.04        1.32      0.51 o 
   3   6  18        0.15        0.13      0.43 o 
  -1   7  18        0.00       -0.40      0.40 o 
   0   7  18       13.19       13.19      0.70 o 
   1   7  18        1.81        1.48      0.54 o 
   2   7  18        0.00       -0.14      0.46 o 
  -2  -5  19        2.88        3.41      0.85 o 
  -1  -5  19        1.05        1.00      0.53 o 
   0  -5  19        0.27        0.14      0.43 o 
   1  -5  19        1.40        1.25      0.62 o 
  -3  -4  19        0.84        0.76      0.59 o 
  -2  -4  19        2.31        3.64      0.66 o 
  -1  -4  19        1.05        1.64      0.37 o 
   0  -4  19        1.88        1.48      0.39 o 
   1  -4  19        2.08        1.99      0.41 o 
   2  -4  19        0.91        1.88      0.59 o 
  -4  -3  19        0.05       -0.38      0.50 o 
  -3  -3  19       29.24       30.91      1.95 o 
  -2  -3  19        3.69        3.46      0.61 o 
  -1  -3  19        0.05        0.54      0.31 o 
   0  -3  19        8.65        7.14      0.56 o 
   1  -3  19        0.21       -0.31      0.31 o 
   2  -3  19       21.63       21.60      1.16 o 
   3  -3  19        2.64        2.75      0.57 o 
  -4  -2  19        8.18        9.14      0.93 o 
  -3  -2  19        0.72        1.22      0.82 o 
  -2  -2  19        0.01       -0.39      0.39 o 
  -1  -2  19       21.60       23.13      0.78 o 
   0  -2  19        8.66        8.96      0.59 o 
   1  -2  19        8.42        7.95      0.51 o 
   2  -2  19        4.10        3.86      0.54 o 
   3  -2  19        0.03        0.53      0.40 o 
  -4  -1  19        0.23        0.65      0.53 o 
  -3  -1  19       23.33       22.60      1.83 o 
  -2  -1  19       25.31       28.04      2.70 o 
  -1  -1  19        6.23        8.29      0.55 o 
   0  -1  19        1.24        1.52      0.33 o 
   1  -1  19       18.13       19.36      0.68 o 
   2  -1  19        5.49        5.71      0.59 o 
   3  -1  19       34.51       35.52      1.07 o 
   4  -1  19        0.17       -0.04      0.41 o 
  -4   0  19       12.87       12.52      1.33 o 
  -3   0  19        4.49        6.64      1.25 o 
  -2   0  19        2.22        1.87      0.61 o 
  -1   0  19       25.22       29.01      0.77 o 
   0   0  19       31.42       32.30      0.82 o 
   1   0  19       27.19       29.78      0.80 o 
   2   0  19        1.19        1.04      0.39 o 
   3   0  19        1.45        0.91      0.44 o 
   4   0  19        0.08       -0.20      0.43 o 
  -4   1  19        1.26        0.57      0.43 o 
  -3   1  19        1.49        1.35      0.58 o 
  -2   1  19      117.23      123.32      3.85 o 
  -1   1  19        1.78        2.53      0.48 o 
   0   1  19        0.30        0.41      0.27 o 
   1   1  19       29.54       31.51      1.05 o 
   2   1  19        4.60        3.78      0.50 o 
   3   1  19       25.12       28.35      1.16 o 
   4   1  19        7.44        7.57      0.77 o 
  -4   2  19        1.38        2.20      0.45 o 
  -3   2  19       25.09       25.46      1.01 o 
  -2   2  19        0.28        0.38      0.43 o 
  -1   2  19        0.07        0.70      0.30 o 
   0   2  19       59.92       64.91      1.18 o 
   1   2  19       13.95       13.78      0.59 o 
   2   2  19       17.93       19.79      1.01 o 
   3   2  19        1.17        0.45      0.58 o 
   4   2  19        0.10        0.98      0.48 o 
  -4   3  19        4.70        5.70      1.20 o 
  -3   3  19        0.07        0.28      0.41 o 
  -2   3  19        9.76        8.84      0.84 o 
  -1   3  19       50.24       51.25      1.14 o 
   0   3  19       18.75       19.70      0.80 o 
   1   3  19        2.73        2.77      0.47 o 
   2   3  19       22.30       21.64      0.91 o 
   3   3  19        0.82        1.06      0.47 o 
   4   3  19       18.02       18.98      1.14 o 
  -3   4  19       10.52       10.93      1.02 o 
  -2   4  19        3.28        2.57      0.56 o 
  -1   4  19        0.82        1.15      0.34 o 
   0   4  19       12.29       14.88      0.68 o 
   1   4  19       16.02       14.90      1.34 o 
   2   4  19        4.72        7.08      0.64 o 
   3   4  19        1.52        1.84      0.53 o 
   4   4  19        0.31        0.87      0.50 o 
  -2   5  19        4.05        4.19      0.64 o 
  -1   5  19       34.91       34.00      0.96 o 
   0   5  19        0.99        1.23      0.36 o 
   1   5  19        6.39        5.76      0.57 o 
   2   5  19        8.59        7.61      0.79 o 
   3   5  19        0.73        0.98      0.76 o 
  -1   6  19        0.03       -0.13      0.33 o 
   0   6  19        0.44        0.64      0.34 o 
   1   6  19        9.87       10.87      0.89 o 
   2   6  19        0.24       -0.08      0.48 o 
   3   6  19        1.39        1.14      0.66 o 
  -2  -4  20        2.12        1.21      0.64 o 
  -1  -4  20        2.01        2.17      0.58 o 
   0  -4  20       25.49       29.49      0.96 o 
   1  -4  20       18.47       21.51      1.22 o 
  -3  -3  20        0.00        0.42      0.58 o 
  -2  -3  20        0.02        0.36      0.48 o 
  -1  -3  20       29.90       33.66      1.39 o 
   0  -3  20        5.25        5.33      0.66 o 
   1  -3  20        1.51        1.72      0.42 o 
   2  -3  20        1.06        0.67      0.66 o 
  -3  -2  20        0.08        0.21      0.77 o 
  -2  -2  20        1.77        1.12      0.50 o 
  -1  -2  20        5.44        4.78      0.66 o 
   0  -2  20       23.31       24.73      0.87 o 
   1  -2  20       51.73       55.50      3.90 o 
   2  -2  20       27.51       30.45      1.99 o 
   3  -2  20       15.70       16.97      1.19 o 
  -4  -1  20        1.90        2.88      0.70 o 
  -3  -1  20        8.09        6.45      1.23 o 
  -2  -1  20        4.68        4.78      0.66 o 
  -1  -1  20       26.52       25.02      0.81 o 
   0  -1  20       22.57       24.14      0.76 o 
   1  -1  20        1.23        0.78      0.32 o 
   2  -1  20       11.86       13.29      1.17 o 
   3  -1  20        0.82        0.91      0.51 o 
  -4   0  20        9.62        9.79      1.10 o 
  -3   0  20        1.58        2.02      0.89 o 
  -2   0  20        0.23       -0.08      0.52 o 
  -1   0  20       19.32       17.26      0.88 o 
   0   0  20        6.67        6.73      0.49 o 
   1   0  20       66.91       72.02      1.29 o 
   2   0  20       29.49       30.50      1.56 o 
   3   0  20       25.73       30.62      1.02 o 
   4   0  20        2.78        3.27      0.79 o 
  -4   1  20        0.39        0.11      0.56 o 
  -3   1  20        0.12       -0.20      0.44 o 
  -2   1  20        4.64        4.33      1.21 o 
  -1   1  20        1.34        2.33      0.38 o 
   0   1  20       48.06       46.18      1.00 o 
   1   1  20        4.57        4.29      0.41 o 
   2   1  20        1.29        1.33      0.47 o 
   3   1  20        5.35        5.20      0.56 o 
   4   1  20        4.00        4.31      0.84 o 
  -3   2  20        2.38        3.07      0.52 o 
  -2   2  20        0.90        0.89      0.47 o 
  -1   2  20        4.63        6.01      0.48 o 
   0   2  20       15.27       13.10      0.65 o 
   1   2  20       11.74       13.51      0.61 o 
   2   2  20       39.81       43.20      1.28 o 
   3   2  20        8.98       11.73      0.94 o 
   4   2  20       10.33       13.08      1.21 o 
  -3   3  20        1.76        1.50      0.70 o 
  -2   3  20       14.06       12.94      0.93 o 
  -1   3  20        4.52        4.95      0.47 o 
   0   3  20        6.15        4.25      0.64 o 
   1   3  20       11.79       12.31      0.58 o 
   2   3  20        1.41        1.88      0.47 o 
   3   3  20        5.21        5.61      0.81 o 
   4   3  20        0.65        0.18      0.63 o 
  -2   4  20        2.15        1.94      0.55 o 
  -1   4  20        0.08       -0.21      0.37 o 
   0   4  20       15.89       15.60      1.16 o 
   1   4  20        0.58        0.25      0.31 o 
   2   4  20       11.58       15.50      0.88 o 
   3   4  20        5.22        6.42      0.77 o 
  -2   5  20        0.00       -0.53      0.69 o 
  -1   5  20        3.74        2.88      0.48 o 
   0   5  20        6.88        6.10      0.82 o 
   1   5  20        8.77        7.83      0.54 o 
   2   5  20        2.04        1.92      0.58 o 
   3   5  20        0.14       -0.26      0.47 o 
   0   6  20        1.48        0.55      0.75 o 
   1   6  20        2.71        3.85      1.07 o 
  -2  -3  21        3.52        2.99      1.11 o 
  -1  -3  21        0.00       -0.49      0.56 o 
   0  -3  21       12.22       13.45      1.91 o 
   1  -3  21        1.51        1.27      0.60 o 
  -2  -2  21        2.72        1.95      0.57 o 
  -1  -2  21        0.13       -0.11      0.30 o 
   0  -2  21       20.80       21.48      1.01 o 
   1  -2  21        1.11        1.36      0.46 o 
   2  -2  21        3.48        2.62      0.79 o 
  -3  -1  21        3.04        2.47      0.64 o 
  -2  -1  21        0.00        0.17      0.59 o 
  -1  -1  21       15.05       14.74      1.05 o 
   0  -1  21        8.77       10.29      0.65 o 
   1  -1  21       18.79       22.94      0.77 o 
   2  -1  21        0.78        0.40      0.42 o 
  -3   0  21        0.00       -0.47      0.48 o 
  -2   0  21        0.34       -0.43      0.52 o 
  -1   0  21        3.45        3.49      0.39 o 
   0   0  21        6.19        6.26      0.49 o 
   1   0  21       15.76       13.92      0.65 o 
   2   0  21       11.62       15.01      0.91 o 
   3   0  21        5.32        5.30      0.79 o 
  -3   1  21        3.81        2.67      0.96 o 
  -2   1  21        0.63        1.05      0.63 o 
  -1   1  21       11.77        9.36      0.58 o 
   0   1  21        1.66        0.98      0.32 o 
   1   1  21       25.14       30.79      1.11 o 
   2   1  21       16.33       19.01      1.00 o 
   3   1  21        0.01        0.10      0.39 o 
  -3   2  21        2.69        1.71      0.58 o 
  -2   2  21        6.42        5.94      0.70 o 
  -1   2  21        6.42        6.76      0.52 o 
   0   2  21        0.03       -0.28      0.29 o 
   1   2  21       20.31       20.61      1.25 o 
   2   2  21        0.92        0.79      0.46 o 
   3   2  21       11.51       11.99      0.77 o 
  -2   3  21       11.06        9.77      1.30 o 
  -1   3  21        0.33       -0.27      0.37 o 
   0   3  21       14.87       13.38      0.70 o 
   1   3  21        6.66        6.19      0.51 o 
   2   3  21       21.92       24.91      1.02 o 
   3   3  21        3.47        4.40      0.56 o 
  -2   4  21        0.21        1.60      0.87 o 
  -1   4  21        1.02        0.68      0.34 o 
   0   4  21        3.68        2.98      0.43 o 
   1   4  21        0.02       -0.16      0.64 o 
   2   4  21        4.61        4.90      0.61 o 
   0   5  21        2.68        2.09      0.87 o 
   1   5  21        0.57        0.01      0.79 o 
  -1  -2  22        0.18        0.59      0.81 o 
   0  -2  22        0.43        1.09      0.89 o 
  -1  -1  22        5.61        6.25      1.06 o 
   0  -1  22        0.32        0.42      0.36 o 
   1  -1  22        3.93        3.64      0.51 o 
  -2   0  22        0.11        0.41      0.61 o 
  -1   0  22        7.18        5.83      0.56 o 
   0   0  22        4.76        5.76      0.70 o 
   1   0  22        1.63        1.51      0.35 o 
   2   0  22        2.21        1.53      0.57 o 
  -2   1  22        0.04        0.53      0.61 o 
  -1   1  22       18.98       19.31      1.05 o 
   0   1  22        0.18        0.19      0.30 o 
   1   1  22        0.82        0.23      0.32 o 
   2   1  22        1.63        1.82      0.51 o 
  -2   2  22        9.09        9.34      1.38 o 
  -1   2  22        0.00       -0.02      0.31 o 
   0   2  22        2.09        1.84      0.39 o 
   1   2  22        4.02        3.61      0.41 o 
   2   2  22        3.37        4.95      0.69 o 
  -1   3  22        2.23        2.63      0.58 o 
   0   3  22        8.48        7.66      0.58 o 
   1   3  22        0.31        0.49      0.76 o 
   2   3  22        2.48        3.91      1.08 o 
                                                 
